# Supplementary material for: (Z)-3′,6′-Bis(diethyl­amino)-2-(4-oxopent-2-en-2-yl­amino)­spiro­[isoindoline-1,9′-xanthen]-3-one
Source: Acta Crystallogr Sect E Struct Rep Online. 2012 Jun 27;68(Pt 7):o2205. doi: 10.1107/S1600536812027602 (PMC3394002; doi:10.1107/S1600536812027602)
Supplement: Supplementary file 1 [file e-68-o2205-sup1.cif]

##############################################################################
#                                                                            #
# This CIF contains the data in a paper accepted for publication in          #
# Acta Crystallographica Section E. It conforms to the requirements of       #
# Notes for Authors for Acta Crystallographica Section E, and has been       #
# peer reviewed under the auspices of the IUCr Commission on Journals.       #
#                                                                            #
# Full details of the Crystallographic Information File format               #
# are given in the paper "The Crystallographic Information File (CIF):       #
# a New Standard Archive File for Crystallography" by S. R. Hall, F. H.      #
# Allen and I. D. Brown [Acta Cryst. (1991), A47, 655-685].                  #
#                                                                            #
# The current version of the core CIF dictionary is obtainable from          #
# ftp://ftp.iucr.org/pub/cif_core.dic.                                       #
#                                                                            #
# Software is freely available for graphical display of the structure(s)     #
# in this CIF. For information consult the CIF software page                 #
# http://www.iucr.org/resources/cif/software.                                #
#                                                                            #
# This file may be used for bona fide research purposes within the           #
# scientific community so long as proper attribution is given to the journal # 
# article from which it was obtained.                                        #
#                                                                            #
##############################################################################
data_I
_audit_creation_method     SHELXL97
_chemical_name_systematic
;
(<i>Z</i>)-3',6'-Bis(diethylamino)-2-(4-oxopent-2-en-2-
ylamino)spiro[isoindoline-1,9'-xanthen]-3-one
;
_chemical_name_common     ?
_chemical_formula_moiety     'C33 H38 N4 O3'
_chemical_formula_sum     'C33 H38 N4 O3'
_chemical_formula_iupac     'C33 H38 N4 O3'
_chemical_formula_weight     538.67
_chemical_melting_point     ?
_symmetry_cell_setting     monoclinic
_symmetry_space_group_name_H-M     'P 21/c'
_symmetry_space_group_name_Hall     '-P 2ybc'
loop_
    _symmetry_equiv_pos_as_xyz
    'x, y, z'
    '-x, y+1/2, -z+1/2'
    '-x, -y, -z'
    'x, -y-1/2, z-1/2'
_cell_length_a     17.4255(3)
_cell_length_b     15.0965(3)
_cell_length_c     11.5354(2)
_cell_angle_alpha     90.00
_cell_angle_beta     103.0080(10)
_cell_angle_gamma     90.00
_cell_volume     2956.68(9)
_cell_formula_units_Z     4
_cell_measurement_reflns_used     7869
_cell_measurement_theta_min     2.47
_cell_measurement_theta_max     28.76
_cell_measurement_temperature     296(2)
_exptl_crystal_description     Block
_exptl_crystal_colour     colorless
_exptl_crystal_size_max     0.26
_exptl_crystal_size_mid     0.26
_exptl_crystal_size_min     0.24
_exptl_crystal_density_diffrn     1.210
_exptl_crystal_density_meas     1.210
_exptl_crystal_density_method     'not measured'
_exptl_crystal_F_000     1152
_exptl_absorpt_coefficient_mu     0.078
_exptl_absorpt_correction_type     multi-scan
_exptl_absorpt_process_details     '(<i>SADABS</i>; Bruker, 2007)'
_exptl_absorpt_correction_T_min     0.6660
_exptl_absorpt_correction_T_max     0.7456
_exptl_special_details     ?
_diffrn_ambient_temperature     296(2)
_diffrn_radiation_type     MoK\a
_diffrn_radiation_wavelength     0.71073
_diffrn_radiation_source     'fine-focus sealed tube'
_diffrn_radiation_monochromator     graphite
_diffrn_measurement_device_type     'Bruker APEXII CCD area-detector'
_diffrn_measurement_method     '\w scans'
_diffrn_detector_area_resol_mean     ?
_diffrn_reflns_number     24441
_diffrn_reflns_av_R_equivalents     0.0381
_diffrn_reflns_av_sigmaI/netI     0.0398
_diffrn_reflns_theta_min     1.81
_diffrn_reflns_theta_max     27.95
_diffrn_reflns_theta_full     27.95
_diffrn_measured_fraction_theta_max     0.988
_diffrn_measured_fraction_theta_full     0.988
_diffrn_reflns_limit_h_min     -22
_diffrn_reflns_limit_h_max     22
_diffrn_reflns_limit_k_min     -19
_diffrn_reflns_limit_k_max     19
_diffrn_reflns_limit_l_min     -15
_diffrn_reflns_limit_l_max     15
_diffrn_standards_number     ?
_diffrn_standards_interval_count     ?
_diffrn_standards_interval_time     ?
_diffrn_standards_decay_%     ?
_refine_special_details
;
Refinement of F^2^ against ALL reflections.  The weighted R-factor wR and
 goodness of fit S are based on F^2^, conventional R-factors R are based
 on F, with F set to zero for negative F^2^. The threshold expression of
 F^2^ > 2sigma(F^2^) is used only for calculating R-factors(gt) etc. and is
 not relevant to the choice of reflections for refinement.  R-factors based
 on F^2^ are statistically about twice as large as those based on F, and R-
 factors based on ALL data will be even larger.
;
_reflns_number_total     7000
_reflns_number_gt     4223
_reflns_threshold_expression     I>2\s(I)
_refine_ls_structure_factor_coef     Fsqd
_refine_ls_matrix_type     full
_refine_ls_R_factor_all     0.0978
_refine_ls_R_factor_gt     0.0546
_refine_ls_wR_factor_gt     0.1416
_refine_ls_wR_factor_ref     0.1647
_refine_ls_goodness_of_fit_ref     1.042
_refine_ls_restrained_S_all     1.042
_refine_ls_number_reflns     7000
_refine_ls_number_parameters     365
_refine_ls_number_restraints     0
_refine_ls_hydrogen_treatment     mixed
_refine_ls_weighting_scheme     calc
_refine_ls_weighting_details
              'w=1/[\s^2^(Fo^2^)+(0.0751P)^2^+0.4182P] where P=(Fo^2^+2Fc^2^)/3'
_atom_sites_solution_hydrogens     geom
_atom_sites_solution_primary     direct
_atom_sites_solution_secondary     difmap
_refine_ls_shift/su_max     0.000
_refine_ls_shift/su_mean     0.000
_refine_diff_density_max     0.310
_refine_diff_density_min     -0.227
_refine_ls_extinction_method     none
_refine_ls_extinction_coef     ?
loop_
    _atom_type_symbol
    _atom_type_description
    _atom_type_scat_dispersion_real
    _atom_type_scat_dispersion_imag
    _atom_type_scat_source
    'C' 'C' 0.0033 0.0016
                         'International Tables Vol C Tables 4.2.6.8 and 6.1.1.4'
    'H' 'H' 0.0000 0.0000
                         'International Tables Vol C Tables 4.2.6.8 and 6.1.1.4'
    'N' 'N' 0.0061 0.0033
                         'International Tables Vol C Tables 4.2.6.8 and 6.1.1.4'
    'O' 'O' 0.0106 0.0060
                         'International Tables Vol C Tables 4.2.6.8 and 6.1.1.4'
_computing_data_collection     '<i>APEX2</i> (Bruker, 2007)'
_computing_cell_refinement     '<i>APEX2</i> and <i>SAINT</i> (Bruker, 2007)'
_computing_data_reduction     '<i>SAINT</i> (Bruker, 2007)'
_computing_structure_solution     '<i>SHELXS97</i> (Sheldrick, 2008)'
_computing_structure_refinement     '<i>SHELXL97</i> (Sheldrick, 2008)'
_computing_molecular_graphics     '<i>SHELXTL</i> (Sheldrick, 2008)'
_computing_publication_material
;
<i>SHELXTL</i> (Sheldrick, 2008) and <i>PLATON</i> (Spek, 2009)
;
loop_
    _atom_site_type_symbol
    _atom_site_label
    _atom_site_fract_x
    _atom_site_fract_y
    _atom_site_fract_z
    _atom_site_U_iso_or_equiv
    _atom_site_adp_type
    _atom_site_calc_flag
    _atom_site_refinement_flags
    _atom_site_occupancy
    _atom_site_symmetry_multiplicity
    _atom_site_disorder_assembly
    _atom_site_disorder_group
    C C1 0.72483(9) 0.55285(12) 0.35969(17) 0.0411(4) Uani d . 1 1 . .
    C C2 0.79924(9) 0.58683(11) 0.40887(16) 0.0391(4) Uani d . 1 1 . .
    C C3 0.85265(10) 0.58468(13) 0.33574(18) 0.0480(5) Uani d . 1 1 . .
    H H3A 0.9032 0.6065 0.3652 0.058 Uiso calc R 1 1 . .
    C C4 0.83408(11) 0.55181(14) 0.22229(18) 0.0516(5) Uani d . 1 1 . .
    H H4A 0.8721 0.5512 0.1773 0.062 Uiso calc R 1 1 . .
    C C5 0.75792(10) 0.51884(13) 0.17260(17) 0.0464(4) Uani d . 1 1 . .
    C C6 0.70398(10) 0.51974(12) 0.24555(17) 0.0461(4) Uani d . 1 1 . .
    H H6A 0.6534 0.4978 0.2168 0.055 Uiso calc R 1 1 . .
    C C7 0.79176(13) 0.50105(16) -0.0224(2) 0.0622(6) Uani d . 1 1 . .
    H H7A 0.8178 0.5578 -0.0046 0.075 Uiso calc R 1 1 . .
    H H7B 0.7609 0.5034 -0.1036 0.075 Uiso calc R 1 1 . .
    C C8 0.85292(16) 0.43034(19) -0.0135(3) 0.0839(8) Uani d . 1 1 . .
    H H8A 0.8857 0.4430 -0.0681 0.126 Uiso calc R 1 1 . .
    H H8B 0.8276 0.3741 -0.0330 0.126 Uiso calc R 1 1 . .
    H H8C 0.8846 0.4286 0.0661 0.126 Uiso calc R 1 1 . .
    C C9 0.65814(12) 0.46323(16) 0.0011(2) 0.0661(6) Uani d . 1 1 . .
    H H9A 0.6348 0.4319 0.0580 0.079 Uiso calc R 1 1 . .
    H H9B 0.6592 0.4230 -0.0641 0.079 Uiso calc R 1 1 . .
    C C10 0.60719(17) 0.5411(2) -0.0460(3) 0.1075(11) Uani d . 1 1 . .
    H H10A 0.5551 0.5209 -0.0825 0.161 Uiso calc R 1 1 . .
    H H10B 0.6291 0.5717 -0.1040 0.161 Uiso calc R 1 1 . .
    H H10C 0.6047 0.5807 0.0182 0.161 Uiso calc R 1 1 . .
    C C11 0.81924(9) 0.61870(11) 0.53530(16) 0.0393(4) Uani d . 1 1 . .
    C C12 0.74476(9) 0.64566(12) 0.57294(17) 0.0417(4) Uani d . 1 1 . .
    C C13 0.74226(11) 0.70387(13) 0.66550(18) 0.0523(5) Uani d . 1 1 . .
    H H13A 0.7879 0.7342 0.7011 0.063 Uiso calc R 1 1 . .
    C C14 0.67532(11) 0.71844(14) 0.70650(19) 0.0555(5) Uani d . 1 1 . .
    H H14A 0.6761 0.7598 0.7665 0.067 Uiso calc R 1 1 . .
    C C15 0.60520(10) 0.67139(13) 0.65862(17) 0.0479(5) Uani d . 1 1 . .
    C C16 0.60620(10) 0.61550(12) 0.56295(18) 0.0473(5) Uani d . 1 1 . .
    H H16A 0.5607 0.5851 0.5268 0.057 Uiso calc R 1 1 . .
    C C17 0.67389(10) 0.60457(12) 0.52103(17) 0.0423(4) Uani d . 1 1 . .
    C C18 0.46914(11) 0.62613(16) 0.6584(2) 0.0612(6) Uani d . 1 1 . .
    H H18A 0.4395 0.6212 0.7199 0.073 Uiso calc R 1 1 . .
    H H18B 0.4863 0.5670 0.6431 0.073 Uiso calc R 1 1 . .
    C C19 0.41471(14) 0.6596(2) 0.5467(3) 0.0848(8) Uani d . 1 1 . .
    H H19A 0.3709 0.6198 0.5239 0.127 Uiso calc R 1 1 . .
    H H19B 0.4427 0.6630 0.4841 0.127 Uiso calc R 1 1 . .
    H H19C 0.3958 0.7174 0.5610 0.127 Uiso calc R 1 1 . .
    C C20 0.53268(13) 0.74897(16) 0.7899(2) 0.0663(6) Uani d . 1 1 . .
    H H20A 0.5831 0.7544 0.8459 0.080 Uiso calc R 1 1 . .
    H H20B 0.4942 0.7309 0.8342 0.080 Uiso calc R 1 1 . .
    C C21 0.50958(18) 0.83815(19) 0.7354(3) 0.0957(9) Uani d . 1 1 . .
    H H21A 0.5069 0.8800 0.7970 0.144 Uiso calc R 1 1 . .
    H H21B 0.4590 0.8340 0.6814 0.144 Uiso calc R 1 1 . .
    H H21C 0.5481 0.8575 0.6930 0.144 Uiso calc R 1 1 . .
    C C28 0.92523(10) 0.57242(13) 0.69867(18) 0.0491(5) Uani d . 1 1 . .
    C C27 0.94264(10) 0.66190(12) 0.65927(17) 0.0464(5) Uani d . 1 1 . .
    C C26 1.00665(11) 0.71638(15) 0.7041(2) 0.0592(6) Uani d . 1 1 . .
    H H26A 1.0454 0.6993 0.7697 0.071 Uiso calc R 1 1 . .
    C C25 1.01124(11) 0.79624(15) 0.6490(2) 0.0605(6) Uani d . 1 1 . .
    H H25A 1.0532 0.8341 0.6783 0.073 Uiso calc R 1 1 . .
    C C24 0.95405(11) 0.82103(14) 0.5504(2) 0.0569(5) Uani d . 1 1 . .
    H H24A 0.9591 0.8745 0.5127 0.068 Uiso calc R 1 1 . .
    C C23 0.88946(10) 0.76746(13) 0.50691(19) 0.0506(5) Uani d . 1 1 . .
    H H23A 0.8507 0.7848 0.4414 0.061 Uiso calc R 1 1 . .
    C C22 0.88396(9) 0.68792(12) 0.56306(17) 0.0417(4) Uani d . 1 1 . .
    C C29 0.83791(10) 0.39074(12) 0.59552(18) 0.0469(5) Uani d . 1 1 . .
    C C33 0.90031(14) 0.38742(16) 0.5252(3) 0.0764(7) Uani d . 1 1 . .
    H H33A 0.9179 0.4464 0.5140 0.115 Uiso calc R 1 1 . .
    H H33B 0.8791 0.3609 0.4490 0.115 Uiso calc R 1 1 . .
    H H33C 0.9440 0.3528 0.5673 0.115 Uiso calc R 1 1 . .
    C C30 0.80224(11) 0.31622(13) 0.6247(2) 0.0559(5) Uani d . 1 1 . .
    H H30A 0.8153 0.2625 0.5946 0.067 Uiso calc R 1 1 . .
    C C31 0.74681(12) 0.31462(15) 0.6976(2) 0.0601(6) Uani d . 1 1 . .
    C C32 0.72173(19) 0.22546(19) 0.7353(3) 0.1099(11) Uani d . 1 1 . .
    H H32A 0.6843 0.2336 0.7840 0.165 Uiso calc R 1 1 . .
    H H32B 0.7669 0.1944 0.7798 0.165 Uiso calc R 1 1 . .
    H H32C 0.6980 0.1916 0.6660 0.165 Uiso calc R 1 1 . .
    N N1 0.73857(9) 0.48717(13) 0.05820(15) 0.0580(5) Uani d . 1 1 . .
    N N2 0.85909(8) 0.54639(10) 0.61756(14) 0.0445(4) Uani d . 1 1 . .
    N N3 0.81807(9) 0.47045(10) 0.63140(15) 0.0463(4) Uani d . 1 1 . .
    N N4 0.53859(9) 0.67999(12) 0.70403(16) 0.0569(5) Uani d . 1 1 . .
    O O1 0.66609(7) 0.55024(9) 0.42302(12) 0.0517(4) Uani d . 1 1 . .
    O O2 0.96133(9) 0.52827(11) 0.78133(15) 0.0744(5) Uani d . 1 1 . .
    O O3 0.71972(9) 0.38277(11) 0.73323(15) 0.0710(5) Uani d . 1 1 . .
    H H1 0.7807(13) 0.4688(15) 0.671(2) 0.070(7) Uiso d . 1 1 . .
loop_
    _atom_site_aniso_label
    _atom_site_aniso_U_11
    _atom_site_aniso_U_22
    _atom_site_aniso_U_33
    _atom_site_aniso_U_12
    _atom_site_aniso_U_13
    _atom_site_aniso_U_23
    C1 0.0388(8) 0.0427(9) 0.0429(11) -0.0010(7) 0.0111(8) -0.0032(9)
    C2 0.0391(8) 0.0402(9) 0.0368(10) -0.0009(7) 0.0060(7) -0.0023(8)
    C3 0.0387(8) 0.0578(11) 0.0466(12) -0.0077(8) 0.0078(8) -0.0049(10)
    C4 0.0479(10) 0.0644(12) 0.0455(12) -0.0067(9) 0.0172(9) -0.0065(10)
    C5 0.0504(10) 0.0489(10) 0.0399(11) -0.0005(8) 0.0100(9) -0.0055(9)
    C6 0.0417(9) 0.0512(11) 0.0442(12) -0.0061(8) 0.0072(8) -0.0094(9)
    C7 0.0704(13) 0.0709(14) 0.0463(13) -0.0035(11) 0.0156(10) -0.0087(11)
    C8 0.0891(17) 0.0923(19) 0.0758(19) 0.0133(14) 0.0305(15) -0.0065(15)
    C9 0.0631(12) 0.0859(17) 0.0471(13) -0.0102(11) 0.0073(11) -0.0177(12)
    C10 0.0870(18) 0.146(3) 0.081(2) 0.0269(19) 0.0007(16) 0.011(2)
    C11 0.0376(8) 0.0405(9) 0.0380(10) -0.0016(7) 0.0047(7) -0.0005(8)
    C12 0.0394(8) 0.0442(10) 0.0407(11) -0.0020(7) 0.0073(8) -0.0033(9)
    C13 0.0481(10) 0.0574(12) 0.0509(13) -0.0086(8) 0.0101(9) -0.0171(10)
    C14 0.0564(11) 0.0600(12) 0.0521(13) -0.0046(9) 0.0167(10) -0.0203(11)
    C15 0.0461(9) 0.0549(11) 0.0430(12) 0.0032(8) 0.0108(8) -0.0039(10)
    C16 0.0407(8) 0.0547(11) 0.0461(12) -0.0053(8) 0.0090(8) -0.0097(10)
    C17 0.0444(9) 0.0441(10) 0.0384(11) -0.0029(7) 0.0092(8) -0.0081(9)
    C18 0.0515(10) 0.0751(15) 0.0618(15) -0.0025(10) 0.0229(11) -0.0047(12)
    C19 0.0626(13) 0.108(2) 0.0784(19) -0.0008(13) 0.0049(13) -0.0022(17)
    C20 0.0628(12) 0.0779(15) 0.0641(15) 0.0054(11) 0.0270(11) -0.0147(13)
    C21 0.106(2) 0.0736(18) 0.105(2) 0.0087(15) 0.0189(18) -0.0119(17)
    C28 0.0422(9) 0.0573(12) 0.0446(12) -0.0013(8) 0.0029(9) 0.0054(10)
    C27 0.0408(8) 0.0536(11) 0.0434(11) -0.0055(8) 0.0066(8) -0.0021(9)
    C26 0.0455(10) 0.0753(15) 0.0516(13) -0.0125(9) -0.0001(9) -0.0002(12)
    C25 0.0480(10) 0.0632(13) 0.0693(16) -0.0180(9) 0.0113(11) -0.0093(12)
    C24 0.0572(11) 0.0474(11) 0.0680(15) -0.0082(9) 0.0182(11) -0.0020(11)
    C23 0.0487(10) 0.0474(11) 0.0532(13) -0.0014(8) 0.0062(9) 0.0025(10)
    C22 0.0384(8) 0.0458(10) 0.0397(11) -0.0030(7) 0.0064(8) -0.0049(9)
    C29 0.0438(9) 0.0476(11) 0.0469(12) 0.0064(8) 0.0049(8) -0.0012(9)
    C33 0.0751(14) 0.0654(14) 0.099(2) 0.0142(11) 0.0411(14) -0.0054(14)
    C30 0.0557(11) 0.0431(11) 0.0652(15) 0.0015(8) 0.0058(10) -0.0049(10)
    C31 0.0600(11) 0.0571(13) 0.0596(15) -0.0134(10) 0.0058(11) -0.0025(12)
    C32 0.126(2) 0.0762(18) 0.134(3) -0.0367(17) 0.043(2) 0.007(2)
    N1 0.0552(9) 0.0793(12) 0.0401(10) -0.0082(8) 0.0122(8) -0.0151(9)
    N2 0.0445(7) 0.0429(8) 0.0433(9) -0.0051(6) 0.0039(7) 0.0028(7)
    N3 0.0479(8) 0.0430(9) 0.0508(10) -0.0037(7) 0.0166(8) -0.0003(8)
    N4 0.0488(8) 0.0699(11) 0.0556(11) 0.0002(8) 0.0190(8) -0.0136(9)
    O1 0.0432(6) 0.0642(8) 0.0505(8) -0.0143(6) 0.0164(6) -0.0221(7)
    O2 0.0680(9) 0.0804(11) 0.0629(11) -0.0071(8) -0.0106(8) 0.0246(9)
    O3 0.0750(9) 0.0730(11) 0.0710(12) -0.0168(8) 0.0293(9) -0.0126(9)
_geom_special_details
;
 All esds (except the esd in the dihedral angle between two l.s. planes)
 are estimated using the full covariance matrix.  The cell esds are taken
 into account individually in the estimation of esds in distances, angles
 and torsion angles; correlations between esds in cell parameters are only
 used when they are defined by crystal symmetry.  An approximate (isotropic)
 treatment of cell esds is used for estimating esds involving l.s. planes.
;
loop_
    _geom_bond_atom_site_label_1
    _geom_bond_atom_site_label_2
    _geom_bond_site_symmetry_2
    _geom_bond_distance
    _geom_bond_publ_flag
    C1 C6 . 1.378(3) ?
    C1 O1 . 1.386(2) ?
    C1 C2 . 1.391(2) ?
    C2 C3 . 1.390(2) ?
    C2 C11 . 1.500(3) ?
    C3 C4 . 1.369(3) ?
    C3 H3A . 0.9300 ?
    C4 C5 . 1.412(3) ?
    C4 H4A . 0.9300 ?
    C5 N1 . 1.372(2) ?
    C5 C6 . 1.396(2) ?
    C6 H6A . 0.9300 ?
    C7 N1 . 1.468(3) ?
    C7 C8 . 1.496(3) ?
    C7 H7A . 0.9700 ?
    C7 H7B . 0.9700 ?
    C8 H8A . 0.9600 ?
    C8 H8B . 0.9600 ?
    C8 H8C . 0.9600 ?
    C9 N1 . 1.454(3) ?
    C9 C10 . 1.500(4) ?
    C9 H9A . 0.9700 ?
    C9 H9B . 0.9700 ?
    C10 H10A . 0.9600 ?
    C10 H10B . 0.9600 ?
    C10 H10C . 0.9600 ?
    C11 N2 . 1.509(2) ?
    C11 C12 . 1.514(2) ?
    C11 C22 . 1.518(2) ?
    C12 C13 . 1.391(3) ?
    C12 C17 . 1.391(2) ?
    C13 C14 . 1.371(3) ?
    C13 H13A . 0.9300 ?
    C14 C15 . 1.414(3) ?
    C14 H14A . 0.9300 ?
    C15 N4 . 1.383(2) ?
    C15 C16 . 1.392(3) ?
    C16 C17 . 1.382(2) ?
    C16 H16A . 0.9300 ?
    C17 O1 . 1.379(2) ?
    C18 N4 . 1.455(3) ?
    C18 C19 . 1.505(3) ?
    C18 H18A . 0.9700 ?
    C18 H18B . 0.9700 ?
    C19 H19A . 0.9600 ?
    C19 H19B . 0.9600 ?
    C19 H19C . 0.9600 ?
    C20 N4 . 1.456(3) ?
    C20 C21 . 1.502(4) ?
    C20 H20A . 0.9700 ?
    C20 H20B . 0.9700 ?
    C21 H21A . 0.9600 ?
    C21 H21B . 0.9600 ?
    C21 H21C . 0.9600 ?
    C28 O2 . 1.216(2) ?
    C28 N2 . 1.368(2) ?
    C28 C27 . 1.478(3) ?
    C27 C22 . 1.386(3) ?
    C27 C26 . 1.389(3) ?
    C26 C25 . 1.374(3) ?
    C26 H26A . 0.9300 ?
    C25 C24 . 1.385(3) ?
    C25 H25A . 0.9300 ?
    C24 C23 . 1.385(3) ?
    C24 H24A . 0.9300 ?
    C23 C22 . 1.378(3) ?
    C23 H23A . 0.9300 ?
    C29 N3 . 1.343(2) ?
    C29 C30 . 1.364(3) ?
    C29 C33 . 1.497(3) ?
    C33 H33A . 0.9600 ?
    C33 H33B . 0.9600 ?
    C33 H33C . 0.9600 ?
    C30 C31 . 1.416(3) ?
    C30 H30A . 0.9300 ?
    C31 O3 . 1.240(3) ?
    C31 C32 . 1.509(3) ?
    C32 H32A . 0.9600 ?
    C32 H32B . 0.9600 ?
    C32 H32C . 0.9600 ?
    N2 N3 . 1.379(2) ?
    N3 H1 . 0.88(2) ?
loop_
    _geom_angle_atom_site_label_1
    _geom_angle_atom_site_label_2
    _geom_angle_atom_site_label_3
    _geom_angle_site_symmetry_1
    _geom_angle_site_symmetry_3
    _geom_angle
    _geom_angle_publ_flag
    C6 C1 O1 . . 115.22(14) ?
    C6 C1 C2 . . 122.99(16) ?
    O1 C1 C2 . . 121.79(16) ?
    C3 C2 C1 . . 115.71(16) ?
    C3 C2 C11 . . 123.82(14) ?
    C1 C2 C11 . . 120.39(15) ?
    C4 C3 C2 . . 122.84(16) ?
    C4 C3 H3A . . 118.6 ?
    C2 C3 H3A . . 118.6 ?
    C3 C4 C5 . . 120.94(17) ?
    C3 C4 H4A . . 119.5 ?
    C5 C4 H4A . . 119.5 ?
    N1 C5 C6 . . 122.01(16) ?
    N1 C5 C4 . . 121.20(16) ?
    C6 C5 C4 . . 116.79(17) ?
    C1 C6 C5 . . 120.72(16) ?
    C1 C6 H6A . . 119.6 ?
    C5 C6 H6A . . 119.6 ?
    N1 C7 C8 . . 113.3(2) ?
    N1 C7 H7A . . 108.9 ?
    C8 C7 H7A . . 108.9 ?
    N1 C7 H7B . . 108.9 ?
    C8 C7 H7B . . 108.9 ?
    H7A C7 H7B . . 107.7 ?
    C7 C8 H8A . . 109.5 ?
    C7 C8 H8B . . 109.5 ?
    H8A C8 H8B . . 109.5 ?
    C7 C8 H8C . . 109.5 ?
    H8A C8 H8C . . 109.5 ?
    H8B C8 H8C . . 109.5 ?
    N1 C9 C10 . . 113.6(2) ?
    N1 C9 H9A . . 108.8 ?
    C10 C9 H9A . . 108.8 ?
    N1 C9 H9B . . 108.8 ?
    C10 C9 H9B . . 108.8 ?
    H9A C9 H9B . . 107.7 ?
    C9 C10 H10A . . 109.5 ?
    C9 C10 H10B . . 109.5 ?
    H10A C10 H10B . . 109.5 ?
    C9 C10 H10C . . 109.5 ?
    H10A C10 H10C . . 109.5 ?
    H10B C10 H10C . . 109.5 ?
    C2 C11 N2 . . 110.65(14) ?
    C2 C11 C12 . . 109.78(13) ?
    N2 C11 C12 . . 108.48(14) ?
    C2 C11 C22 . . 115.13(15) ?
    N2 C11 C22 . . 98.65(13) ?
    C12 C11 C22 . . 113.49(14) ?
    C13 C12 C17 . . 115.72(16) ?
    C13 C12 C11 . . 124.54(15) ?
    C17 C12 C11 . . 119.46(16) ?
    C14 C13 C12 . . 122.82(17) ?
    C14 C13 H13A . . 118.6 ?
    C12 C13 H13A . . 118.6 ?
    C13 C14 C15 . . 120.80(18) ?
    C13 C14 H14A . . 119.6 ?
    C15 C14 H14A . . 119.6 ?
    N4 C15 C16 . . 121.23(16) ?
    N4 C15 C14 . . 122.02(17) ?
    C16 C15 C14 . . 116.75(16) ?
    C17 C16 C15 . . 120.92(16) ?
    C17 C16 H16A . . 119.5 ?
    C15 C16 H16A . . 119.5 ?
    O1 C17 C16 . . 115.08(15) ?
    O1 C17 C12 . . 122.17(15) ?
    C16 C17 C12 . . 122.76(17) ?
    N4 C18 C19 . . 115.8(2) ?
    N4 C18 H18A . . 108.3 ?
    C19 C18 H18A . . 108.3 ?
    N4 C18 H18B . . 108.3 ?
    C19 C18 H18B . . 108.3 ?
    H18A C18 H18B . . 107.4 ?
    C18 C19 H19A . . 109.5 ?
    C18 C19 H19B . . 109.5 ?
    H19A C19 H19B . . 109.5 ?
    C18 C19 H19C . . 109.5 ?
    H19A C19 H19C . . 109.5 ?
    H19B C19 H19C . . 109.5 ?
    N4 C20 C21 . . 114.2(2) ?
    N4 C20 H20A . . 108.7 ?
    C21 C20 H20A . . 108.7 ?
    N4 C20 H20B . . 108.7 ?
    C21 C20 H20B . . 108.7 ?
    H20A C20 H20B . . 107.6 ?
    C20 C21 H21A . . 109.5 ?
    C20 C21 H21B . . 109.5 ?
    H21A C21 H21B . . 109.5 ?
    C20 C21 H21C . . 109.5 ?
    H21A C21 H21C . . 109.5 ?
    H21B C21 H21C . . 109.5 ?
    O2 C28 N2 . . 125.88(18) ?
    O2 C28 C27 . . 129.50(18) ?
    N2 C28 C27 . . 104.58(16) ?
    C22 C27 C26 . . 121.10(18) ?
    C22 C27 C28 . . 109.86(15) ?
    C26 C27 C28 . . 129.03(18) ?
    C25 C26 C27 . . 118.22(19) ?
    C25 C26 H26A . . 120.9 ?
    C27 C26 H26A . . 120.9 ?
    C26 C25 C24 . . 120.76(18) ?
    C26 C25 H25A . . 119.6 ?
    C24 C25 H25A . . 119.6 ?
    C23 C24 C25 . . 121.02(19) ?
    C23 C24 H24A . . 119.5 ?
    C25 C24 H24A . . 119.5 ?
    C22 C23 C24 . . 118.40(18) ?
    C22 C23 H23A . . 120.8 ?
    C24 C23 H23A . . 120.8 ?
    C23 C22 C27 . . 120.44(16) ?
    C23 C22 C11 . . 128.89(16) ?
    C27 C22 C11 . . 110.67(15) ?
    N3 C29 C30 . . 119.99(17) ?
    N3 C29 C33 . . 117.77(17) ?
    C30 C29 C33 . . 122.24(18) ?
    C29 C33 H33A . . 109.5 ?
    C29 C33 H33B . . 109.5 ?
    H33A C33 H33B . . 109.5 ?
    C29 C33 H33C . . 109.5 ?
    H33A C33 H33C . . 109.5 ?
    H33B C33 H33C . . 109.5 ?
    C29 C30 C31 . . 124.77(19) ?
    C29 C30 H30A . . 117.6 ?
    C31 C30 H30A . . 117.6 ?
    O3 C31 C30 . . 122.95(19) ?
    O3 C31 C32 . . 119.2(2) ?
    C30 C31 C32 . . 117.8(2) ?
    C31 C32 H32A . . 109.5 ?
    C31 C32 H32B . . 109.5 ?
    H32A C32 H32B . . 109.5 ?
    C31 C32 H32C . . 109.5 ?
    H32A C32 H32C . . 109.5 ?
    H32B C32 H32C . . 109.5 ?
    C5 N1 C9 . . 121.71(16) ?
    C5 N1 C7 . . 120.39(16) ?
    C9 N1 C7 . . 115.47(17) ?
    C28 N2 N3 . . 122.57(16) ?
    C28 N2 C11 . . 114.82(14) ?
    N3 N2 C11 . . 119.79(13) ?
    C29 N3 N2 . . 122.22(16) ?
    C29 N3 H1 . . 114.1(15) ?
    N2 N3 H1 . . 123.3(15) ?
    C15 N4 C18 . . 120.76(16) ?
    C15 N4 C20 . . 121.22(17) ?
    C18 N4 C20 . . 117.73(16) ?
    C17 O1 C1 . . 117.87(13) ?
loop_
    _geom_torsion_atom_site_label_1
    _geom_torsion_atom_site_label_2
    _geom_torsion_atom_site_label_3
    _geom_torsion_atom_site_label_4
    _geom_torsion_site_symmetry_1
    _geom_torsion_site_symmetry_2
    _geom_torsion_site_symmetry_3
    _geom_torsion_site_symmetry_4
    _geom_torsion
    _geom_torsion_publ_flag
    C6 C1 C2 C3 . . . . -0.7(3) ?
    O1 C1 C2 C3 . . . . 179.48(16) ?
    C6 C1 C2 C11 . . . . -177.65(17) ?
    O1 C1 C2 C11 . . . . 2.5(3) ?
    C1 C2 C3 C4 . . . . 0.3(3) ?
    C11 C2 C3 C4 . . . . 177.12(18) ?
    C2 C3 C4 C5 . . . . 0.8(3) ?
    C3 C4 C5 N1 . . . . 178.90(19) ?
    C3 C4 C5 C6 . . . . -1.4(3) ?
    O1 C1 C6 C5 . . . . 179.87(17) ?
    C2 C1 C6 C5 . . . . 0.0(3) ?
    N1 C5 C6 C1 . . . . -179.30(19) ?
    C4 C5 C6 C1 . . . . 1.0(3) ?
    C3 C2 C11 N2 . . . . -82.0(2) ?
    C1 C2 C11 N2 . . . . 94.69(18) ?
    C3 C2 C11 C12 . . . . 158.27(17) ?
    C1 C2 C11 C12 . . . . -25.0(2) ?
    C3 C2 C11 C22 . . . . 28.7(2) ?
    C1 C2 C11 C22 . . . . -154.56(16) ?
    C2 C11 C12 C13 . . . . -157.51(18) ?
    N2 C11 C12 C13 . . . . 81.5(2) ?
    C22 C11 C12 C13 . . . . -27.1(3) ?
    C2 C11 C12 C17 . . . . 28.9(2) ?
    N2 C11 C12 C17 . . . . -92.1(2) ?
    C22 C11 C12 C17 . . . . 159.33(17) ?
    C17 C12 C13 C14 . . . . 2.0(3) ?
    C11 C12 C13 C14 . . . . -171.81(19) ?
    C12 C13 C14 C15 . . . . 2.5(3) ?
    C13 C14 C15 N4 . . . . 175.21(19) ?
    C13 C14 C15 C16 . . . . -4.7(3) ?
    N4 C15 C16 C17 . . . . -177.43(18) ?
    C14 C15 C16 C17 . . . . 2.5(3) ?
    C15 C16 C17 O1 . . . . -177.51(18) ?
    C15 C16 C17 C12 . . . . 2.0(3) ?
    C13 C12 C17 O1 . . . . 175.24(18) ?
    C11 C12 C17 O1 . . . . -10.6(3) ?
    C13 C12 C17 C16 . . . . -4.3(3) ?
    C11 C12 C17 C16 . . . . 169.85(17) ?
    O2 C28 C27 C22 . . . . -178.0(2) ?
    N2 C28 C27 C22 . . . . 4.3(2) ?
    O2 C28 C27 C26 . . . . 3.0(4) ?
    N2 C28 C27 C26 . . . . -174.7(2) ?
    C22 C27 C26 C25 . . . . -1.3(3) ?
    C28 C27 C26 C25 . . . . 177.6(2) ?
    C27 C26 C25 C24 . . . . -0.9(3) ?
    C26 C25 C24 C23 . . . . 2.1(3) ?
    C25 C24 C23 C22 . . . . -1.1(3) ?
    C24 C23 C22 C27 . . . . -1.2(3) ?
    C24 C23 C22 C11 . . . . 178.60(18) ?
    C26 C27 C22 C23 . . . . 2.4(3) ?
    C28 C27 C22 C23 . . . . -176.69(17) ?
    C26 C27 C22 C11 . . . . -177.41(17) ?
    C28 C27 C22 C11 . . . . 3.5(2) ?
    C2 C11 C22 C23 . . . . 53.6(2) ?
    N2 C11 C22 C23 . . . . 171.29(18) ?
    C12 C11 C22 C23 . . . . -74.1(2) ?
    C2 C11 C22 C27 . . . . -126.66(17) ?
    N2 C11 C22 C27 . . . . -8.93(18) ?
    C12 C11 C22 C27 . . . . 105.64(18) ?
    N3 C29 C30 C31 . . . . -3.6(3) ?
    C33 C29 C30 C31 . . . . 175.6(2) ?
    C29 C30 C31 O3 . . . . 7.0(4) ?
    C29 C30 C31 C32 . . . . -171.5(2) ?
    C6 C5 N1 C9 . . . . 8.0(3) ?
    C4 C5 N1 C9 . . . . -172.3(2) ?
    C6 C5 N1 C7 . . . . 169.48(19) ?
    C4 C5 N1 C7 . . . . -10.9(3) ?
    C10 C9 N1 C5 . . . . 79.8(3) ?
    C10 C9 N1 C7 . . . . -82.5(3) ?
    C8 C7 N1 C5 . . . . 87.5(3) ?
    C8 C7 N1 C9 . . . . -109.9(2) ?
    O2 C28 N2 N3 . . . . 10.4(3) ?
    C27 C28 N2 N3 . . . . -171.76(15) ?
    O2 C28 N2 C11 . . . . 171.30(19) ?
    C27 C28 N2 C11 . . . . -10.9(2) ?
    C2 C11 N2 C28 . . . . 133.47(16) ?
    C12 C11 N2 C28 . . . . -106.05(17) ?
    C22 C11 N2 C28 . . . . 12.38(19) ?
    C2 C11 N2 N3 . . . . -65.08(19) ?
    C12 C11 N2 N3 . . . . 55.4(2) ?
    C22 C11 N2 N3 . . . . 173.83(15) ?
    C30 C29 N3 N2 . . . . 171.54(17) ?
    C33 C29 N3 N2 . . . . -7.6(3) ?
    C28 N2 N3 C29 . . . . -85.6(2) ?
    C11 N2 N3 C29 . . . . 114.41(19) ?
    C16 C15 N4 C18 . . . . 4.3(3) ?
    C14 C15 N4 C18 . . . . -175.7(2) ?
    C16 C15 N4 C20 . . . . -169.4(2) ?
    C14 C15 N4 C20 . . . . 10.7(3) ?
    C19 C18 N4 C15 . . . . -83.0(3) ?
    C19 C18 N4 C20 . . . . 90.9(2) ?
    C21 C20 N4 C15 . . . . 81.3(3) ?
    C21 C20 N4 C18 . . . . -92.6(3) ?
    C16 C17 O1 C1 . . . . 164.94(16) ?
    C12 C17 O1 C1 . . . . -14.6(3) ?
    C6 C1 O1 C17 . . . . -160.98(17) ?
    C2 C1 O1 C17 . . . . 18.9(2) ?
loop_
    _geom_hbond_atom_site_label_D
    _geom_hbond_atom_site_label_H
    _geom_hbond_atom_site_label_A
    _geom_hbond_site_symmetry_A
    _geom_hbond_distance_DH
    _geom_hbond_distance_HA
    _geom_hbond_distance_DA
    _geom_hbond_angle_DHA
    _geom_hbond_publ_flag
    N3 H1 O3 1_555 0.88(2) 1.92(2) 2.641(2) 139(2) yes
    C33 H33A N2 1_555 0.96 2.30 2.785(3) 110 yes
    C7 H7B O3 1_554 0.97 2.60 3.334(3) 133 yes
data_global
_journal_date_recd_electronic     2012-06-11
_journal_date_accepted     2012-06-18
_journal_name_full     'Acta Crystallographica, Section E'
_journal_year     2012
_journal_volume     68
_journal_issue      7
_journal_page_first     o2205
_journal_page_last     o2205
_journal_paper_category     QO
_journal_paper_doi     10.1107/S1600536812027602
_journal_coeditor_code     GG2084
_publ_contact_author_name     'Dr.Changbin Guo'
_publ_contact_author_address
;
Department of Chemistry
Capital Normal university,
Beijing 100048
People's Republic China
;
_publ_contact_author_email     'changbin.guo@gmail.com'
_publ_contact_author_fax     '+86 010 6890-2230'
_publ_contact_author_phone     '+86 010 6890-2249'
_publ_section_title
;\
(<i>Z</i>)-3',6'-Bis(diethylamino)-2-(4-oxopent-2-en-2-ylamino)\
spiro[isoindoline-1,9'-xanthen]-3-one
;
loop_
    _publ_author_name
    _publ_author_address
    'Chang-Bin Guo'
;
Department of Chemistry,
Capital Normal University,
Beijing 100048,
People's Republic of China
;
    'Ri-Cai He'
;
Department of Chemistry,
Capital Normal University,
Beijing 100048,
People's Republic of China
;
    'Ai-Min Li'
;
Department of Chemistry,
Capital Normal University,
Beijing 100048,
People's Republic of China
;
