# Supplementary material for: (Z)-3′,6′-Bis(diethyl­amino)-2-(4-oxopent-2-en-2-yl­amino)­spiro­[isoindoline-1,9′-xanthen]-3-one
Source: Acta Crystallogr Sect E Struct Rep Online. 2012 Jun 27;68(Pt 7):o2205. doi: 10.1107/S1600536812027602 (PMC3394002; doi:10.1107/S1600536812027602)
Supplement: Supplementary file 2 [file e-68-o2205-Isup2.hkl]

# 
# h,k,l, Fc-squared, Fo-squared, sigma(Fo-squared) and status flag 
# 
data_I
_shelx_title ' 1 in P2(1)/c' 
_shelx_refln_list_code          4 
_shelx_F_calc_maximum      203.01 
_exptl_crystal_F_000      1152.00 
_reflns_d_resolution_high  0.7583 
 
loop_ 
 _symmetry_equiv_pos_as_xyz 
 'x, y, z' 
 '-x, y+1/2, -z+1/2' 
 '-x, -y, -z' 
 'x, -y-1/2, z-1/2' 
 
_cell_length_a    17.4255 
_cell_length_b    15.0965 
_cell_length_c    11.5354 
_cell_angle_alpha  90.000 
_cell_angle_beta  103.008 
_cell_angle_gamma  90.000 
 
_shelx_F_squared_multiplier     1.000 
 
loop_ 
 _refln_index_h 
 _refln_index_k 
 _refln_index_l 
 _refln_F_squared_calc 
 _refln_F_squared_meas 
 _refln_F_squared_sigma 
 _refln_observed_status 
   2   0   0    14117.69    13780.97    120.15 o 
   3   0   0     1896.29     1683.33     16.27 o 
   4   0   0     1597.05     1627.99     16.59 o 
   5   0   0      459.65      411.48      7.59 o 
   6   0   0      994.94      886.31     11.33 o 
   7   0   0     1772.24     1757.01     17.80 o 
   8   0   0       41.43       47.11      2.98 o 
   9   0   0     1537.42     1574.51     17.61 o 
  10   0   0      399.21      517.03      9.05 o 
  11   0   0      105.71      140.88      5.16 o 
  12   0   0      283.48      248.96      6.77 o 
  13   0   0      153.40      142.92      8.04 o 
  14   0   0     1216.77     1198.61     26.04 o 
  15   0   0     1726.66     1668.60     24.20 o 
  16   0   0       18.50       32.62      4.53 o 
  17   0   0        0.84       -2.38      3.14 o 
  18   0   0       47.60       31.09      6.72 o 
  19   0   0       27.10       30.52      5.17 o 
  20   0   0       55.79       56.26      6.26 o 
  21   0   0       18.41       21.99      6.59 o 
  22   0   0       27.89       39.43     17.11 o 
   1   1   0     5307.39     4975.29     41.04 o 
   2   1   0        0.06       -0.51      0.51 o 
   3   1   0     8671.37     8388.55     54.21 o 
   4   1   0      424.25      445.85      5.24 o 
   5   1   0        9.23       15.79      1.40 o 
   6   1   0       45.23       51.78      2.70 o 
   7   1   0       98.74      113.20      3.09 o 
   8   1   0      920.18      853.16      8.42 o 
   9   1   0      271.52      248.66      4.19 o 
  10   1   0        7.84        8.83      1.51 o 
  11   1   0        2.46        0.72      1.31 o 
  12   1   0      760.51      800.06      8.88 o 
  13   1   0       36.66       41.19      2.71 o 
  14   1   0      342.74      345.86      8.23 o 
  15   1   0      898.25      899.69     13.71 o 
  16   1   0       25.93       31.25      3.27 o 
  17   1   0      113.31       99.27      4.86 o 
  18   1   0        6.37        5.64      2.69 o 
  19   1   0        0.04       -2.51      2.51 o 
  20   1   0        0.30       -2.21      2.71 o 
  21   1   0        0.06       -0.42      3.20 o 
  22   1   0        6.22       10.00      6.18 o 
   0   2   0     4120.27     3818.46     46.30 o 
   1   2   0     1302.08     1266.27     16.59 o 
   2   2   0    24104.75    21850.67    186.31 o 
   3   2   0      419.67      374.70      4.95 o 
   4   2   0     5733.53     5307.66     38.53 o 
   5   2   0      412.18      416.48      5.55 o 
   6   2   0     1091.67     1125.41     11.09 o 
   7   2   0      184.97      161.04      4.50 o 
   8   2   0      887.26      851.23      8.45 o 
   9   2   0     1138.27     1252.34     11.36 o 
  10   2   0      778.19      827.53      9.94 o 
  11   2   0      146.30      180.40      4.40 o 
  12   2   0       48.05       40.95      2.59 o 
  13   2   0        7.28        6.40      1.83 o 
  14   2   0      208.34      205.63      5.95 o 
  15   2   0       45.75       50.54      4.03 o 
  16   2   0      163.57      180.05      5.87 o 
  17   2   0      130.43      140.22      5.69 o 
  18   2   0       12.53       10.76      2.91 o 
  19   2   0      180.32      191.01      6.90 o 
  20   2   0        6.13        3.58      2.95 o 
  21   2   0       22.12       25.07      4.50 o 
  22   2   0        0.00       -0.50      5.92 o 
   1   3   0     4042.96     3984.95     35.06 o 
   2   3   0       80.31       69.31      2.19 o 
   3   3   0      903.46      805.82      8.62 o 
   4   3   0      140.75      123.60      6.04 o 
   5   3   0       36.05       46.47      2.56 o 
   6   3   0     5368.44     5304.61     37.29 o 
   7   3   0      269.01      249.37      4.94 o 
   8   3   0     1892.33     1879.99     15.68 o 
   9   3   0      184.64      190.45      4.57 o 
  10   3   0       62.56       44.98      2.79 o 
  11   3   0       83.04      104.68      3.84 o 
  12   3   0       94.79       90.81      3.80 o 
  13   3   0        8.72        4.29      1.86 o 
  14   3   0        0.04       -1.56      2.07 o 
  15   3   0       39.84       43.71      3.40 o 
  16   3   0      443.29      463.24     11.99 o 
  17   3   0       75.56       68.28      4.26 o 
  18   3   0        4.98        9.15      2.84 o 
  19   3   0        1.40        1.23      2.74 o 
  20   3   0       79.77       96.92      5.86 o 
  21   3   0       10.52       18.96      4.39 o 
  22   3   0        3.28        0.31      6.13 o 
   0   4   0      228.30      227.79      6.70 o 
   1   4   0      967.76      904.87     10.37 o 
   2   4   0     3155.61     2723.18     20.96 o 
   3   4   0     3234.33     2992.29     25.25 o 
   4   4   0     2844.51     2660.23     23.19 o 
   5   4   0        2.87       -0.21      1.32 o 
   6   4   0      264.16      265.05      4.98 o 
   7   4   0       56.97      101.46      4.16 o 
   8   4   0      326.07      402.34      6.37 o 
   9   4   0     1413.93     1434.49     14.26 o 
  10   4   0        7.21        6.91      1.83 o 
  11   4   0        6.54        4.93      1.76 o 
  12   4   0       27.41       28.10      3.25 o 
  13   4   0       54.11       47.78      3.22 o 
  14   4   0        7.11       -0.77      2.23 o 
  15   4   0       10.70       11.65      2.61 o 
  16   4   0       13.25       16.28      2.77 o 
  17   4   0        7.07        5.59      3.45 o 
  18   4   0        4.11        4.01      2.77 o 
  19   4   0        3.32        0.46      2.80 o 
  20   4   0        0.86       -0.98      3.46 o 
  21   4   0        0.09        1.36      3.92 o 
   1   5   0     4703.28     4359.48     45.33 o 
   2   5   0       30.37       33.48      2.36 o 
   3   5   0      223.11      197.84      4.22 o 
   4   5   0       17.74       15.25      1.79 o 
   5   5   0       69.62       81.96      4.45 o 
   6   5   0     1642.31     1826.57     16.91 o 
   7   5   0       46.55       52.19      2.76 o 
   8   5   0        4.09        0.33      1.46 o 
   9   5   0        0.12       -0.10      1.66 o 
  10   5   0      157.34      164.09      7.53 o 
  11   5   0        0.00        0.49      1.97 o 
  12   5   0       18.41       15.20      2.35 o 
  13   5   0        9.72        7.98      2.36 o 
  14   5   0        1.09        5.34      2.68 o 
  15   5   0      260.02      264.91      7.10 o 
  16   5   0       23.81       19.09      3.02 o 
  17   5   0       23.24       25.62      3.27 o 
  18   5   0       39.54       37.24      3.75 o 
  19   5   0        0.16       -1.39      2.81 o 
  20   5   0        0.81        0.21      3.53 o 
  21   5   0       20.89       15.34      4.39 o 
   0   6   0      754.14      601.16     15.81 o 
   1   6   0      302.31      319.80      6.09 o 
   2   6   0      175.40      185.26      4.77 o 
   3   6   0      247.96      236.66      7.75 o 
   4   6   0     6561.72     6472.40     55.47 o 
   5   6   0     1062.45     1035.02     12.10 o 
   6   6   0     3197.19     3488.61     28.71 o 
   7   6   0      292.69      320.10      5.72 o 
   8   6   0      111.76      125.51      4.41 o 
   9   6   0      184.72      211.89      5.12 o 
  10   6   0       72.11       65.69      3.62 o 
  11   6   0      102.29       83.42      4.17 o 
  12   6   0       85.85       78.99      4.27 o 
  13   6   0      271.68      281.73      6.32 o 
  14   6   0      229.17      235.60      6.57 o 
  15   6   0        0.00       -0.36      2.42 o 
  16   6   0      149.22      155.01      6.24 o 
  17   6   0      104.42       89.02      4.78 o 
  18   6   0       13.02       15.59      3.60 o 
  19   6   0        0.50        4.38      3.49 o 
  20   6   0       49.36       52.78      5.31 o 
  21   6   0       12.59       14.68      5.68 o 
   1   7   0      471.98      519.48      9.67 o 
   2   7   0       79.76       82.90      4.26 o 
   3   7   0      922.42     1038.23     13.52 o 
   4   7   0     2387.83     2451.83     35.11 o 
   5   7   0      837.84      786.10      9.66 o 
   6   7   0     1325.30     1346.32     15.38 o 
   7   7   0        4.49        9.19      2.01 o 
   8   7   0      997.15     1201.69     12.88 o 
   9   7   0      827.64      903.29     11.12 o 
  10   7   0       43.91       33.81      2.92 o 
  11   7   0       10.21       11.13      2.49 o 
  12   7   0      289.94      295.38      6.82 o 
  13   7   0      171.64      173.33      5.92 o 
  14   7   0       42.41       50.77      3.90 o 
  15   7   0       14.60       24.93      3.26 o 
  16   7   0       87.61       88.27      5.06 o 
  17   7   0      217.59      238.34     12.51 o 
  18   7   0        0.42        1.34      3.31 o 
  19   7   0        1.47        4.83      3.72 o 
  20   7   0        1.18       -0.15      3.64 o 
   0   8   0      509.74      564.59     13.12 o 
   1   8   0      886.88      989.25     13.37 o 
   2   8   0      392.04      461.64      8.48 o 
   3   8   0       13.37        8.68      2.56 o 
   4   8   0      544.11      564.91     14.12 o 
   5   8   0       39.24       23.58      2.63 o 
   6   8   0      126.68      103.62      5.57 o 
   7   8   0        0.77       -1.05      1.67 o 
   8   8   0       37.01       37.82      3.20 o 
   9   8   0        5.93        7.64      2.23 o 
  10   8   0      310.02      300.38      6.51 o 
  11   8   0      123.11      131.73      5.17 o 
  12   8   0        8.64       14.91      2.82 o 
  13   8   0        1.08        2.46      2.46 o 
  14   8   0      114.33      120.89      5.50 o 
  15   8   0      152.04      151.60      6.09 o 
  16   8   0       20.26       14.84      3.72 o 
  17   8   0       35.96       37.47      5.42 o 
  18   8   0        0.46        2.68      3.62 o 
  19   8   0        0.31       -0.03      3.78 o 
  20   8   0        5.14        3.89      5.60 o 
   1   9   0        0.11        0.51      1.88 o 
   2   9   0        5.21        2.33      1.93 o 
   3   9   0       88.18       69.75      3.81 o 
   4   9   0       79.95       95.85      5.85 o 
   5   9   0      185.07      192.20      5.51 o 
   6   9   0       33.27       22.09      3.10 o 
   7   9   0       15.77       25.63      3.02 o 
   8   9   0      178.96      174.15      5.52 o 
   9   9   0      135.47      163.31      5.71 o 
  10   9   0      106.68      115.71      5.13 o 
  11   9   0        8.71       13.40      2.81 o 
  12   9   0       30.80       42.61      3.80 o 
  13   9   0       31.10       24.36      3.39 o 
  14   9   0       74.38       69.55      5.77 o 
  15   9   0        0.08        1.16      3.00 o 
  16   9   0       13.45       13.20      4.32 o 
  17   9   0        7.53       12.75      4.49 o 
  18   9   0        1.89        3.99      4.26 o 
  19   9   0        1.75       -4.09      4.09 o 
   0  10   0       55.50       72.37      6.25 o 
   1  10   0      294.35      327.74      7.73 o 
   2  10   0      380.06      328.34      7.77 o 
   3  10   0       13.99       20.54      2.71 o 
   4  10   0      344.20      334.93     12.94 o 
   5  10   0      269.45      261.60      6.82 o 
   6  10   0        8.93        7.53      2.49 o 
   7  10   0        3.70       -0.80      2.83 o 
   8  10   0        8.81       10.89      2.80 o 
   9  10   0      142.82      163.67      9.30 o 
  10  10   0      238.26      222.25      7.25 o 
  11  10   0       55.90       64.91      4.28 o 
  12  10   0        0.99        0.09      2.43 o 
  13  10   0       12.22        9.03      3.23 o 
  14  10   0        8.60       12.40      3.78 o 
  15  10   0        6.19       10.19      5.21 o 
  16  10   0       20.69       19.46      6.39 o 
  17  10   0       13.81       10.59      4.39 o 
  18  10   0        3.60        6.08      4.40 o 
  19  10   0        5.45        1.84      5.36 o 
   1  11   0      155.57      126.94      5.93 o 
   2  11   0      273.77      287.59      6.95 o 
   3  11   0       45.64       45.64      3.65 o 
   4  11   0        8.68       14.69      3.03 o 
   5  11   0      109.98      122.15      6.04 o 
   6  11   0        8.93        9.48      3.03 o 
   7  11   0       34.40       43.24      3.89 o 
   8  11   0       21.04       35.07      3.73 o 
   9  11   0       46.19       51.01      4.27 o 
  10  11   0      406.18      427.36     10.50 o 
  11  11   0        8.92        9.81      3.09 o 
  12  11   0       55.99       56.78      6.42 o 
  13  11   0        0.02        1.01      3.54 o 
  14  11   0        5.71        0.47      3.61 o 
  15  11   0       71.45       69.78      6.51 o 
  16  11   0       14.55        8.16      4.29 o 
  17  11   0        1.38        4.33      4.25 o 
  18  11   0        1.50        3.11      5.22 o 
   0  12   0      205.66      214.01     16.18 o 
   1  12   0       33.61       25.83      3.86 o 
   2  12   0      219.74      224.69      6.51 o 
   3  12   0      196.29      218.95      7.27 o 
   4  12   0        7.78        9.16      2.99 o 
   5  12   0        2.55        3.11      2.72 o 
   6  12   0      299.36      322.27     12.67 o 
   7  12   0      353.41      329.75      8.82 o 
   8  12   0       61.98       54.63      7.36 o 
   9  12   0        2.59        7.05      3.09 o 
  10  12   0        5.09        6.84      3.21 o 
  11  12   0       78.80       99.87     11.79 o 
  12  12   0      144.21      142.62      8.17 o 
  13  12   0        6.88        7.02      4.46 o 
  14  12   0       64.68       67.36      6.51 o 
  15  12   0        0.62       -3.82      3.82 o 
  16  12   0        0.11       -1.29      4.06 o 
  17  12   0        1.62        1.62      5.33 o 
   1  13   0       58.48       57.95      4.32 o 
   2  13   0       14.64       19.58      3.23 o 
   3  13   0      313.57      322.59      8.58 o 
   4  13   0       14.19        7.96      3.09 o 
   5  13   0      234.05      215.85      7.38 o 
   6  13   0        8.19        9.55      3.25 o 
   7  13   0       40.75       47.43      5.75 o 
   8  13   0       14.84       12.71      3.46 o 
   9  13   0       25.29       30.39      5.10 o 
  10  13   0       68.67       76.18      7.74 o 
  11  13   0      251.68      292.85     13.66 o 
  12  13   0       93.91      104.53      8.04 o 
  13  13   0       14.84       11.23      4.90 o 
  14  13   0       20.62       29.58      5.71 o 
  15  13   0        0.20        6.04      4.78 o 
  16  13   0        5.87        2.20      6.03 o 
   0  14   0      528.52      596.11     42.78 o 
   1  14   0        6.34        2.99      2.73 o 
   2  14   0        1.88        5.77      3.14 o 
   3  14   0       59.19       54.05      4.63 o 
   4  14   0      159.99      176.81      7.13 o 
   5  14   0        0.65       -2.73      2.73 o 
   6  14   0       65.99       75.87      6.63 o 
   7  14   0        2.37        8.30      3.94 o 
   8  14   0       89.07       85.67      7.17 o 
   9  14   0       27.50       28.93      5.20 o 
  10  14   0        3.03        7.22      4.01 o 
  11  14   0        6.14        5.96      4.41 o 
  12  14   0       25.53       16.82      5.07 o 
  13  14   0        1.88       -3.24      5.65 o 
  14  14   0      115.92      130.38     17.86 o 
  15  14   0        3.30       -5.61      5.61 o 
   1  15   0       13.17       13.17      3.19 o 
   2  15   0       14.97       18.70      4.32 o 
   3  15   0      207.97      232.70     12.06 o 
   4  15   0        6.77        5.14      4.05 o 
   5  15   0       65.96       52.06      5.90 o 
   6  15   0        0.83       -1.08      3.67 o 
   7  15   0       13.34        9.85      4.13 o 
   8  15   0       33.16       31.80      5.34 o 
   9  15   0       18.02        9.62      5.91 o 
  10  15   0        0.00        1.45      5.39 o 
  11  15   0        6.68        7.09      5.91 o 
  12  15   0        2.94       -1.12      5.88 o 
  13  15   0        9.49       10.29      8.18 o 
   0  16   0        7.87        5.09      5.24 o 
   1  16   0        1.82       -0.30      3.36 o 
   2  16   0        0.00        0.41      4.65 o 
   3  16   0       60.11       82.79      9.60 o 
   4  16   0        0.25       -1.71      5.02 o 
   5  16   0        0.75       -4.86      4.86 o 
   6  16   0       25.29       15.56      6.25 o 
   7  16   0        0.08        1.75      5.12 o 
   8  16   0        8.44        4.65      5.52 o 
   9  16   0        0.02       -3.33      4.98 o 
  10  16   0        0.15       -3.39     10.23 o 
  11  16   0       32.28       40.61      8.31 o 
  12  16   0       16.68       27.97      7.62 o 
   1  17   0       14.63       24.46      5.56 o 
   2  17   0       15.10       19.79      5.25 o 
   3  17   0        1.27        6.27      5.39 o 
   4  17   0        0.91        1.93      5.35 o 
   5  17   0       22.98       22.61      6.88 o 
   6  17   0        0.76       -3.15      4.86 o 
   7  17   0       10.57        7.80      6.51 o 
   8  17   0        0.03        3.49      5.91 o 
   9  17   0        0.16        4.29      5.88 o 
  10  17   0        1.39        0.38      5.91 o 
   0  18   0       29.52       45.01     11.90 o 
   1  18   0        7.05        4.20      4.75 o 
   2  18   0        1.03        1.48      4.72 o 
   3  18   0       22.80       15.20      5.51 o 
   4  18   0       36.42       39.21      8.14 o 
   5  18   0       12.29        5.18      6.44 o 
   6  18   0        6.32        4.38      6.32 o 
   7  18   0        4.10        2.28     15.07 o 
   8  18   0        3.36       -1.42      6.70 o 
   1  19   0        1.75        4.64      6.44 o 
   2  19   0        7.71        5.36      5.14 o 
   3  19   0       17.66       27.12      6.36 o 
   4  19   0        1.77        3.16      5.34 o 
 -22   1   1       21.31       17.90      5.13 o 
 -21   1   1       46.02       44.98      5.27 o 
 -20   1   1        8.32        6.37      3.18 o 
 -19   1   1        7.62        6.59      2.70 o 
 -18   1   1        0.70        0.68      2.40 o 
 -17   1   1       16.71        9.83      2.64 o 
 -16   1   1       36.84       37.02      3.31 o 
 -15   1   1      554.39      574.75      8.16 o 
 -14   1   1       35.60       37.43      2.72 o 
 -13   1   1        0.00       -0.78      1.60 o 
 -12   1   1      141.05      146.83      3.99 o 
 -11   1   1       11.05        9.90      1.75 o 
 -10   1   1      480.01      443.10      6.17 o 
  -9   1   1       27.09       29.24      2.21 o 
  -8   1   1     2958.50     2993.11     20.76 o 
  -7   1   1       65.88       61.68      2.31 o 
  -6   1   1      667.82      641.98      6.77 o 
  -5   1   1     2385.25     2303.29     18.48 o 
  -4   1   1     3286.80     3412.80     25.32 o 
  -3   1   1    12620.02    12058.29    158.67 o 
  -2   1   1     3939.74     3773.58     39.04 o 
  -1   1   1        6.14        0.00      1.32 o 
   0   1   1     9869.03     9985.02    172.25 o 
   1   1   1      205.37      227.38      6.51 o 
   2   1   1     1039.76      885.72      7.01 o 
   3   1   1      299.31      303.20      3.64 o 
   4   1   1      888.75      853.85      6.96 o 
   5   1   1       26.81       33.94      1.45 o 
   6   1   1     5146.92     5237.69     34.09 o 
   7   1   1      197.69      267.75      4.53 o 
   8   1   1      171.09      167.78      3.32 o 
   9   1   1       42.63       55.91      2.45 o 
  10   1   1       46.76       58.03      2.58 o 
  11   1   1       81.59       75.04      3.06 o 
  12   1   1      167.29      154.66      4.44 o 
  13   1   1        4.11        5.74      2.12 o 
  14   1   1      181.62      166.53      5.33 o 
  15   1   1        1.72       -0.18      2.30 o 
  16   1   1       60.10       59.92      4.01 o 
  17   1   1        0.18       -1.18      2.31 o 
  18   1   1       11.79       15.54      3.25 o 
  19   1   1        2.87        0.96      3.01 o 
  20   1   1       10.75       17.02      4.30 o 
  21   1   1        0.79        2.66      3.77 o 
 -22   2   1        0.32        3.25      5.06 o 
 -21   2   1        0.01       -0.60      3.68 o 
 -20   2   1       28.95       29.87      3.99 o 
 -19   2   1       11.89       11.24      3.24 o 
 -18   2   1        0.01       -1.33      2.29 o 
 -17   2   1       61.69       61.17      4.00 o 
 -16   2   1      773.71      818.41     11.91 o 
 -15   2   1       44.95       43.88      3.40 o 
 -14   2   1      951.14      941.55     10.41 o 
 -13   2   1      389.41      401.36      6.70 o 
 -12   2   1      159.70      169.69      4.48 o 
 -11   2   1      616.54      605.60      7.73 o 
 -10   2   1        9.85       18.39      1.89 o 
  -9   2   1      697.09      671.41      7.53 o 
  -8   2   1       18.97       13.84      1.55 o 
  -7   2   1      289.98      310.44      4.41 o 
  -6   2   1     3506.08     3453.23     26.74 o 
  -5   2   1     1653.00     1470.55     13.90 o 
  -4   2   1        2.56        2.69      1.04 o 
  -3   2   1       21.49       15.03      2.73 o 
  -2   2   1     6261.28     5973.88     46.67 o 
  -1   2   1     3279.08     3458.95     27.27 o 
   0   2   1       18.43       15.42      1.35 o 
   1   2   1    13328.77    12924.11    156.62 o 
   2   2   1    13173.30    12585.55    105.28 o 
   3   2   1     5911.74     5803.50     44.81 o 
   4   2   1     2267.29     2095.30     16.79 o 
   5   2   1     2678.10     2580.00     22.48 o 
   6   2   1     1242.56     1354.97     12.04 o 
   7   2   1      520.80      496.27      5.83 o 
   8   2   1       10.31       16.46      1.55 o 
   9   2   1        2.27        1.88      1.21 o 
  10   2   1      290.31      294.74      5.54 o 
  11   2   1        3.72        5.31      1.59 o 
  12   2   1        6.13        2.38      1.73 o 
  13   2   1       83.97       83.40      3.99 o 
  14   2   1        4.72        2.99      2.17 o 
  15   2   1      418.23      420.92      9.74 o 
  16   2   1      219.01      227.34      6.93 o 
  17   2   1        9.12        3.53      2.65 o 
  18   2   1       28.40       27.29      4.35 o 
  19   2   1       17.86       16.46      3.55 o 
  20   2   1        3.10        1.80      3.53 o 
  21   2   1       31.33       28.84      4.70 o 
 -22   3   1       44.38       53.49      9.24 o 
 -21   3   1      186.85      190.60     11.66 o 
 -20   3   1        0.09       -2.33      2.91 o 
 -19   3   1       13.50       12.78      3.32 o 
 -18   3   1       37.64       44.66      3.71 o 
 -17   3   1       21.15       17.00      2.89 o 
 -16   3   1       21.60       23.86      2.96 o 
 -15   3   1      534.37      565.00     10.42 o 
 -14   3   1      251.79      261.54      7.88 o 
 -13   3   1      171.84      153.47      7.10 o 
 -12   3   1       63.61       65.39      3.74 o 
 -11   3   1      311.01      390.17      6.33 o 
 -10   3   1      487.21      530.07      6.94 o 
  -9   3   1       35.13       27.77      2.02 o 
  -8   3   1      280.83      274.90      4.71 o 
  -7   3   1      790.64      772.34      8.62 o 
  -6   3   1      854.82      984.04     11.54 o 
  -5   3   1       46.16       32.12      1.89 o 
  -4   3   1      726.04      694.46      6.60 o 
  -3   3   1     1838.58     1801.11     16.28 o 
  -2   3   1      496.61      487.24      9.01 o 
  -1   3   1    27231.63    25186.75    246.19 o 
   0   3   1    31548.08    29823.60    403.74 o 
   1   3   1     4257.58     4359.39     37.73 o 
   2   3   1     9689.76     9238.65     78.21 o 
   3   3   1     7657.29     7371.46     63.56 o 
   4   3   1      354.45      321.53      5.02 o 
   5   3   1     2983.17     2788.12     24.24 o 
   6   3   1     7180.78     7704.54     56.30 o 
   7   3   1     1241.37     1377.84     14.59 o 
   8   3   1      572.02      582.69      7.77 o 
   9   3   1        0.39        1.81      1.43 o 
  10   3   1      142.71      137.66      3.87 o 
  11   3   1       63.50       41.83      2.68 o 
  12   3   1       74.51       84.65      3.64 o 
  13   3   1        5.97        7.10      2.19 o 
  14   3   1      313.13      310.10      6.70 o 
  15   3   1        0.31        0.38      2.24 o 
  16   3   1       72.47       74.55      4.39 o 
  17   3   1        3.70        3.16      2.57 o 
  18   3   1        4.82        3.58      2.93 o 
  19   3   1       18.19       15.32      3.47 o 
  20   3   1       86.30      103.44      6.59 o 
  21   3   1        1.50        6.06      3.98 o 
 -22   4   1       30.41       35.26     14.14 o 
 -21   4   1        3.25        5.50      3.39 o 
 -20   4   1       63.83       84.51      7.58 o 
 -19   4   1       65.55       57.56      5.78 o 
 -18   4   1      284.76      305.53      8.21 o 
 -17   4   1       63.21       66.21      4.78 o 
 -16   4   1      327.41      344.80      8.37 o 
 -15   4   1       53.34       57.26      4.09 o 
 -14   4   1       41.82       41.05      3.07 o 
 -13   4   1      222.17      203.91      5.18 o 
 -12   4   1       18.87       14.19      2.09 o 
 -11   4   1      879.06      935.48     10.19 o 
 -10   4   1      646.52      660.49      9.54 o 
  -9   4   1       17.51       12.50      1.79 o 
  -8   4   1       20.46        9.52      1.61 o 
  -7   4   1       24.21       18.74      1.76 o 
  -6   4   1      320.42      298.52      5.01 o 
  -5   4   1      746.33      698.46      9.24 o 
  -4   4   1      581.75      474.69      5.66 o 
  -3   4   1        0.59        7.96      1.72 o 
  -2   4   1     6069.50     5714.19     44.39 o 
  -1   4   1     8225.54     7885.19     60.28 o 
   0   4   1     8098.60     8141.19     62.07 o 
   1   4   1     1015.59      942.14     16.54 o 
   2   4   1     5262.73     5027.04     44.44 o 
   3   4   1        6.62        9.51      2.84 o 
   4   4   1       12.34       17.56      1.81 o 
   5   4   1     2099.86     2096.46     18.07 o 
   6   4   1       47.73       46.79      2.60 o 
   7   4   1     3922.87     4043.38     30.54 o 
   8   4   1      231.80      315.64      7.76 o 
   9   4   1        3.13       19.21      2.22 o 
  10   4   1      235.02      207.48      6.44 o 
  11   4   1       16.92       19.34      2.42 o 
  12   4   1        5.08        2.84      1.99 o 
  13   4   1       16.35       12.43      2.41 o 
  14   4   1      551.75      507.32      8.53 o 
  15   4   1      320.75      332.13      7.67 o 
  16   4   1       28.86       21.47      3.14 o 
  17   4   1       14.52       13.16      3.23 o 
  18   4   1        6.64        4.99      3.31 o 
  19   4   1        0.12        5.07      3.22 o 
  20   4   1       28.68       34.77      4.79 o 
  21   4   1        2.66        2.75      3.97 o 
 -21   5   1        5.95        1.96      3.72 o 
 -20   5   1       38.77       37.47      4.34 o 
 -19   5   1       12.71       19.71      3.69 o 
 -18   5   1        2.87        4.83      3.00 o 
 -17   5   1       15.55       20.05      3.75 o 
 -16   5   1        8.90       11.10      3.15 o 
 -15   5   1       88.27       91.89      4.72 o 
 -14   5   1      255.44      272.53      7.26 o 
 -13   5   1       60.31       65.63      4.01 o 
 -12   5   1       41.54       51.12      3.07 o 
 -11   5   1       70.65       62.30      3.31 o 
 -10   5   1      188.67      172.64      4.69 o 
  -9   5   1      270.09      203.97      5.28 o 
  -8   5   1      821.89      869.18      9.79 o 
  -7   5   1      194.06      218.41      5.66 o 
  -6   5   1      522.84      537.13      7.62 o 
  -5   5   1       39.79       41.84      3.18 o 
  -4   5   1     1684.11     1700.99     17.31 o 
  -3   5   1     1260.57     1315.89     12.89 o 
  -2   5   1       22.98       39.08      4.58 o 
  -1   5   1      805.07      872.84     10.20 o 
   0   5   1     8586.52     8200.48     70.79 o 
   1   5   1       20.72       25.39      2.07 o 
   2   5   1     1474.18     1385.37     15.06 o 
   3   5   1      599.06      595.24      8.60 o 
   4   5   1     3090.46     3155.63     35.02 o 
   5   5   1        2.03       13.14      1.97 o 
   6   5   1      137.91       94.47      3.50 o 
   7   5   1     1205.64     1213.13     12.14 o 
   8   5   1      177.81      168.72      4.91 o 
   9   5   1      417.76      438.33      9.38 o 
  10   5   1       98.37      128.02      4.68 o 
  11   5   1       11.01       11.72      2.36 o 
  12   5   1       33.31       34.30      3.12 o 
  13   5   1       28.86       35.08      3.25 o 
  14   5   1       44.18       42.84      3.30 o 
  15   5   1      109.69      126.68      5.56 o 
  16   5   1      285.40      306.95      7.84 o 
  17   5   1       55.44       47.22      4.32 o 
  18   5   1       55.23       61.05      4.79 o 
  19   5   1       45.07       46.63      4.50 o 
  20   5   1        1.08        2.65      3.70 o 
  21   5   1        2.62        4.18      5.27 o 
 -21   6   1        3.72       -2.36      4.00 o 
 -20   6   1       14.58       11.58      3.74 o 
 -19   6   1       34.84       28.47      3.88 o 
 -18   6   1        3.23        0.91      3.20 o 
 -17   6   1      162.48      168.21      7.58 o 
 -16   6   1       18.17       16.08      3.77 o 
 -15   6   1      489.60      485.97     13.11 o 
 -14   6   1       22.23       25.30      4.11 o 
 -13   6   1       45.40       44.71      3.31 o 
 -12   6   1       30.92       30.47      3.75 o 
 -11   6   1      337.67      363.90      6.90 o 
 -10   6   1       47.44       42.57      2.96 o 
  -9   6   1      465.93      503.19      7.55 o 
  -8   6   1        0.99        1.22      2.01 o 
  -7   6   1      164.29      147.08      3.89 o 
  -6   6   1     3923.58     3824.66     30.54 o 
  -5   6   1     1875.49     1939.48     17.11 o 
  -4   6   1     2002.13     2081.01     21.55 o 
  -3   6   1     1354.63     1313.42     13.75 o 
  -2   6   1      312.52      310.06      5.14 o 
  -1   6   1      593.37      462.62      7.11 o 
   0   6   1      417.43      527.82      7.06 o 
   1   6   1       14.46       26.26      2.58 o 
   2   6   1      810.19      904.08     26.04 o 
   3   6   1      148.36      132.64      4.27 o 
   4   6   1     1117.03     1147.46     14.27 o 
   5   6   1      125.29      128.78      4.23 o 
   6   6   1     1531.97     1633.91     15.77 o 
   7   6   1      183.46      213.80      4.70 o 
   8   6   1      586.55      626.73      8.43 o 
   9   6   1      755.99      723.54      9.56 o 
  10   6   1      297.16      287.83      6.19 o 
  11   6   1       27.85       22.71      2.68 o 
  12   6   1       63.97       78.62      4.23 o 
  13   6   1       26.63       27.55      3.14 o 
  14   6   1       92.60       80.14      5.18 o 
  15   6   1      152.94      173.28      6.48 o 
  16   6   1       59.39       59.16      4.53 o 
  17   6   1       14.51        6.80      3.13 o 
  18   6   1        8.77        5.82      3.24 o 
  19   6   1        1.07       -2.90      2.90 o 
  20   6   1        9.36        0.66      3.81 o 
 -21   7   1        3.54        9.71      6.35 o 
 -20   7   1        0.03        4.58      4.07 o 
 -19   7   1        3.88        4.91      3.30 o 
 -18   7   1       14.11        9.11      3.55 o 
 -17   7   1      349.89      367.84      9.52 o 
 -16   7   1        3.65        0.61      2.91 o 
 -15   7   1       93.92      101.20      7.29 o 
 -14   7   1       22.27        9.48      2.55 o 
 -13   7   1      101.12      111.59      4.82 o 
 -12   7   1       63.54       50.65      4.15 o 
 -11   7   1        0.01        1.86      2.00 o 
 -10   7   1      111.92      126.21      5.58 o 
  -9   7   1       93.48       89.68      3.93 o 
  -8   7   1      375.56      424.89      6.79 o 
  -7   7   1       61.89       50.84      2.65 o 
  -6   7   1      204.05      211.62      5.14 o 
  -5   7   1      215.29      279.69      5.26 o 
  -4   7   1      373.69      311.71      8.03 o 
  -3   7   1        1.64        2.17      1.40 o 
  -2   7   1      430.25      372.01      6.77 o 
  -1   7   1       32.35       62.43      3.15 o 
   0   7   1       25.38       46.58      2.88 o 
   1   7   1       67.35       67.89      3.48 o 
   2   7   1     2127.03     1902.03     20.67 o 
   3   7   1      105.71      107.19      4.31 o 
   4   7   1      860.15      782.64     10.42 o 
   5   7   1       10.24        6.42      1.98 o 
   6   7   1      128.47      119.69      4.74 o 
   7   7   1      272.20      266.31      7.33 o 
   8   7   1      740.17      705.30      9.20 o 
   9   7   1      123.13      123.37      4.57 o 
  10   7   1        0.95       -0.14      1.92 o 
  11   7   1       10.45        7.78      2.35 o 
  12   7   1      127.15      127.38      5.27 o 
  13   7   1        5.92        4.68      2.70 o 
  14   7   1      247.74      190.57      7.21 o 
  15   7   1       46.13       41.48      4.32 o 
  16   7   1        1.88        3.20      2.82 o 
  17   7   1        0.05        3.09      3.01 o 
  18   7   1        2.45        4.38      3.18 o 
  19   7   1        1.53        1.38      3.30 o 
  20   7   1        0.22        3.34      6.67 o 
 -20   8   1       55.82       53.89      6.69 o 
 -19   8   1       10.40        2.63      4.11 o 
 -18   8   1       16.39        6.87      3.88 o 
 -17   8   1       70.48       69.41      5.38 o 
 -16   8   1       68.28       63.62      5.05 o 
 -15   8   1       12.83        8.33      3.15 o 
 -14   8   1        3.10        4.51      2.88 o 
 -13   8   1        0.08        0.10      2.64 o 
 -12   8   1      158.99      151.99      5.26 o 
 -11   8   1      378.35      412.43     10.24 o 
 -10   8   1      214.47      241.86      5.67 o 
  -9   8   1      147.43      162.38      6.52 o 
  -8   8   1       30.23       26.17      2.40 o 
  -7   8   1      194.97      230.09      4.75 o 
  -6   8   1     1157.40     1215.59     12.25 o 
  -5   8   1      202.48      265.67      6.23 o 
  -4   8   1       19.06       35.08      3.77 o 
  -3   8   1       35.18       16.33      2.52 o 
  -2   8   1     1107.29     1338.53     16.06 o 
  -1   8   1      280.98      354.84      7.00 o 
   0   8   1      224.60      246.00      6.28 o 
   1   8   1      673.33      642.69     10.47 o 
   2   8   1      702.06      639.90     10.13 o 
   3   8   1       57.64       97.57      4.11 o 
   4   8   1     2119.52     2107.68     21.29 o 
   5   8   1      471.84      454.40      8.18 o 
   6   8   1      144.95      125.03      5.06 o 
   7   8   1      453.93      461.91      8.76 o 
   8   8   1       77.37       64.05      4.20 o 
   9   8   1      458.51      519.72     15.88 o 
  10   8   1      116.84      108.70      4.89 o 
  11   8   1       10.30       17.68      2.87 o 
  12   8   1      297.15      261.89      7.83 o 
  13   8   1        1.41        3.04      2.98 o 
  14   8   1        8.96        6.03      3.90 o 
  15   8   1        0.00       -0.21      3.18 o 
  16   8   1       24.75       26.49      3.84 o 
  17   8   1        0.93        0.45      3.02 o 
  18   8   1        3.32        8.00      3.52 o 
  19   8   1        1.08       -3.06      4.23 o 
  20   8   1        6.29       -6.70     11.16 o 
 -20   9   1        0.11        1.02      7.39 o 
 -19   9   1       61.17       69.22      6.92 o 
 -18   9   1       50.70       55.26      8.65 o 
 -17   9   1       42.23       56.63      6.74 o 
 -16   9   1        4.00        7.75      3.54 o 
 -15   9   1      144.12      142.19      7.33 o 
 -14   9   1       86.40       94.40      6.02 o 
 -13   9   1        0.43       -0.26      2.72 o 
 -12   9   1       14.17       15.50      3.31 o 
 -11   9   1       29.18       19.78      3.39 o 
 -10   9   1        0.13       -1.26      2.07 o 
  -9   9   1       13.77        9.83      2.24 o 
  -8   9   1      347.27      364.20      9.03 o 
  -7   9   1      190.13      211.76      4.94 o 
  -6   9   1      583.13      568.11      7.31 o 
  -5   9   1      814.19      867.00     14.49 o 
  -4   9   1      473.11      411.02      7.98 o 
  -3   9   1      307.39      298.53      9.30 o 
  -2   9   1      335.86      316.83      6.91 o 
  -1   9   1       15.82       16.46      2.68 o 
   0   9   1       30.27       32.23      2.69 o 
   1   9   1       24.05       14.69      2.16 o 
   2   9   1        2.47        2.90      2.03 o 
   3   9   1      263.77      293.00      6.33 o 
   4   9   1       67.60       53.40      3.51 o 
   5   9   1      168.28      143.11      5.23 o 
   6   9   1      278.97      285.44      7.89 o 
   7   9   1       51.87       53.90      6.66 o 
   8   9   1       12.05       11.60      2.78 o 
   9   9   1      187.77      191.41      8.32 o 
  10   9   1       23.97       20.64      3.32 o 
  11   9   1        3.13        0.04      2.63 o 
  12   9   1      172.69      154.24      6.97 o 
  13   9   1      299.36      295.16      8.65 o 
  14   9   1       60.23       64.06      5.65 o 
  15   9   1        9.39        5.23      3.33 o 
  16   9   1        5.56        6.15      3.70 o 
  17   9   1       30.78       39.82      5.27 o 
  18   9   1        3.83        6.18      4.80 o 
  19   9   1       31.04       30.91      7.72 o 
 -19  10   1       25.73       24.19      5.53 o 
 -18  10   1       10.82        5.47      7.41 o 
 -17  10   1       32.75       38.26      6.44 o 
 -16  10   1       12.63        4.23      4.04 o 
 -15  10   1       14.96       13.51      4.85 o 
 -14  10   1       19.39       16.76      3.79 o 
 -13  10   1       32.84       27.96      4.03 o 
 -12  10   1        8.38        3.42      4.06 o 
 -11  10   1      174.87      169.77     14.76 o 
 -10  10   1       12.92       20.68      3.44 o 
  -9  10   1       10.16       11.62      3.07 o 
  -8  10   1      300.85      273.30      6.22 o 
  -7  10   1       51.52       59.87      5.62 o 
  -6  10   1      922.63      937.18     15.11 o 
  -5  10   1      175.48      198.80      9.39 o 
  -4  10   1      380.85      410.14     13.16 o 
  -3  10   1      247.52      202.63      6.01 o 
  -2  10   1      426.90      389.77     15.95 o 
  -1  10   1        7.33        8.41      2.59 o 
   0  10   1       46.29       37.95      4.46 o 
   1  10   1      106.80       97.73      6.71 o 
   2  10   1      759.64      751.08     11.92 o 
   3  10   1      370.51      393.25      7.69 o 
   4  10   1       11.56       10.25      2.46 o 
   5  10   1        2.07        0.79      2.15 o 
   6  10   1        7.70        7.78      2.47 o 
   7  10   1       25.65       26.40      3.24 o 
   8  10   1        2.94        2.67      3.27 o 
   9  10   1       32.48       44.64      4.20 o 
  10  10   1       23.48       19.13      3.30 o 
  11  10   1        5.05       -0.26      2.59 o 
  12  10   1        0.03        0.83      2.80 o 
  13  10   1      144.40      134.56      6.77 o 
  14  10   1       16.21        8.77      3.58 o 
  15  10   1       64.15       59.61      5.20 o 
  16  10   1       13.16        8.11      3.64 o 
  17  10   1      102.63       79.90      8.72 o 
  18  10   1        0.08        6.04      4.81 o 
 -18  11   1       10.10       10.64      4.75 o 
 -17  11   1       20.57       35.62     10.52 o 
 -16  11   1        0.12       -0.30      3.99 o 
 -15  11   1        2.20       -1.24      3.75 o 
 -14  11   1        3.22        6.02      4.82 o 
 -13  11   1       12.87        8.74      3.78 o 
 -12  11   1       68.73       52.02      7.74 o 
 -11  11   1        7.18        8.68      3.13 o 
 -10  11   1      477.87      476.41     11.37 o 
  -9  11   1       90.94       73.72      8.87 o 
  -8  11   1       40.10       39.07      7.54 o 
  -7  11   1        9.20        7.19      5.14 o 
  -6  11   1       34.95       27.75      3.22 o 
  -5  11   1      122.43      131.47      5.08 o 
  -4  11   1      200.70      234.83      5.98 o 
  -3  11   1      117.66      137.24      5.44 o 
  -2  11   1      326.52      339.81      7.73 o 
  -1  11   1       20.95        9.98      2.60 o 
   0  11   1        4.04        1.36      1.98 o 
   1  11   1       40.07       53.82      3.64 o 
   2  11   1       14.89        6.16      2.60 o 
   3  11   1       66.41       58.80      4.83 o 
   4  11   1      398.83      421.27      9.23 o 
   5  11   1       75.17       71.16      4.71 o 
   6  11   1       66.31       62.04      4.24 o 
   7  11   1       31.79       36.20      3.72 o 
   8  11   1       39.08       33.92      4.47 o 
   9  11   1       44.53       38.91      4.03 o 
  10  11   1        6.14        7.41      2.95 o 
  11  11   1        7.02        8.03      3.07 o 
  12  11   1        6.01        1.24      3.08 o 
  13  11   1       16.92       10.65      4.66 o 
  14  11   1        3.41        6.19      3.46 o 
  15  11   1       13.38        7.14      4.01 o 
  16  11   1        0.77       -3.56      5.57 o 
  17  11   1        6.53       -1.58      5.26 o 
  18  11   1       15.15        7.44     12.28 o 
 -18  12   1       32.98       19.86      7.62 o 
 -17  12   1        8.99       10.37      7.73 o 
 -16  12   1       33.73       28.80      6.08 o 
 -15  12   1       16.86        9.46      4.87 o 
 -14  12   1       41.41       42.89      6.14 o 
 -13  12   1        4.05        2.73      4.15 o 
 -12  12   1       19.44       21.67      4.88 o 
 -11  12   1       69.14       63.66      8.69 o 
 -10  12   1        2.45        1.25      3.58 o 
  -9  12   1        2.19        7.42      3.78 o 
  -8  12   1       11.19       10.66      3.91 o 
  -7  12   1       77.40       80.51      6.58 o 
  -6  12   1       34.77       27.26      4.69 o 
  -5  12   1       48.64       43.23      7.36 o 
  -4  12   1      122.26      123.10      6.59 o 
  -3  12   1       75.29       73.55     11.16 o 
  -2  12   1       92.16       80.29      4.94 o 
  -1  12   1      282.03      292.79      6.84 o 
   0  12   1      336.36      382.09      7.81 o 
   1  12   1        1.10       -2.58      2.58 o 
   2  12   1      768.72      808.87     13.21 o 
   3  12   1      148.75      146.78      6.37 o 
   4  12   1       96.62      107.21      9.67 o 
   5  12   1       65.51       61.88      6.66 o 
   6  12   1       65.20       78.45      5.85 o 
   7  12   1       22.90       25.81      3.72 o 
   8  12   1      114.30       96.78      5.79 o 
   9  12   1       39.45       33.94      4.03 o 
  10  12   1       85.45       81.62      7.08 o 
  11  12   1      137.69      139.48     14.36 o 
  12  12   1       29.51       20.85      6.01 o 
  13  12   1       46.55       45.67      6.31 o 
  14  12   1       18.73       19.33      4.63 o 
  15  12   1       21.77       12.00      6.64 o 
  16  12   1       19.74       33.68      6.74 o 
  17  12   1        1.72        3.35     11.90 o 
 -17  13   1        0.01       -0.63      6.03 o 
 -16  13   1        0.50        0.37      4.85 o 
 -15  13   1        0.01       -1.73      4.57 o 
 -14  13   1       58.30       41.44      8.74 o 
 -13  13   1        5.62        2.69      4.43 o 
 -12  13   1       30.70       44.39      6.08 o 
 -11  13   1        1.83        2.61      4.04 o 
 -10  13   1       78.34       74.92      8.30 o 
  -9  13   1        2.38        3.46      4.01 o 
  -8  13   1       39.51       38.41      5.40 o 
  -7  13   1       24.13       27.04      4.78 o 
  -6  13   1      114.89       95.57      7.22 o 
  -5  13   1        9.70       18.79      4.78 o 
  -4  13   1        5.58       -2.42      4.35 o 
  -3  13   1      108.03      134.01      8.08 o 
  -2  13   1      335.60      333.38     10.86 o 
  -1  13   1      145.25      143.98      7.34 o 
   0  13   1      583.17      580.19     19.71 o 
   1  13   1      439.90      451.06     12.44 o 
   2  13   1       47.08       40.08      5.34 o 
   3  13   1      601.49      634.36     14.86 o 
   4  13   1      588.89      556.83     12.43 o 
   5  13   1       65.68       66.44      8.11 o 
   6  13   1        1.28        4.71      3.65 o 
   7  13   1        3.44        3.79      3.78 o 
   8  13   1       87.41       86.25      7.08 o 
   9  13   1       44.16       38.30      5.58 o 
  10  13   1       26.50       23.44      4.99 o 
  11  13   1       75.81       86.27     10.95 o 
  12  13   1       15.41       12.20      4.58 o 
  13  13   1        6.62        7.44      5.79 o 
  14  13   1       88.95       92.34     10.39 o 
  15  13   1        0.73        3.54      5.61 o 
 -16  14   1        0.00        4.46      8.93 o 
 -15  14   1       14.98        8.58      5.24 o 
 -14  14   1        4.78        6.39      6.42 o 
 -13  14   1       47.13       33.85      6.07 o 
 -12  14   1        0.01        2.91      4.57 o 
 -11  14   1       13.83        7.45      4.50 o 
 -10  14   1       14.09       16.77      5.07 o 
  -9  14   1       21.67       19.86      6.87 o 
  -8  14   1       14.51       12.89      4.94 o 
  -7  14   1       41.59       46.71      7.93 o 
  -6  14   1        9.34        2.93      3.78 o 
  -5  14   1       61.30       74.74      6.64 o 
  -4  14   1        4.54        5.45      3.30 o 
  -3  14   1      121.25      119.39     12.62 o 
  -2  14   1        1.15        4.79      3.24 o 
  -1  14   1        5.62        9.00      3.42 o 
   0  14   1        3.24        8.35      3.28 o 
   1  14   1      109.94      106.86      7.55 o 
   2  14   1        6.78       -3.48      3.49 o 
   3  14   1      356.14      349.97     20.10 o 
   4  14   1       12.26        3.97      5.23 o 
   5  14   1       22.90       22.35      4.70 o 
   6  14   1       69.95       60.86      6.34 o 
   7  14   1        6.66        1.14      3.78 o 
   8  14   1        1.30        4.02      4.89 o 
   9  14   1        4.03        7.24      4.20 o 
  10  14   1        6.63       10.02      4.50 o 
  11  14   1       18.39       22.90      6.70 o 
  12  14   1       41.63       66.47     10.79 o 
  13  14   1        0.01       -5.26      5.26 o 
  14  14   1        1.44       -2.33      6.70 o 
 -14  15   1       11.93       11.71      5.49 o 
 -13  15   1       19.05       20.45      5.71 o 
 -12  15   1       12.90       13.87      5.10 o 
 -11  15   1        9.59       11.56      5.00 o 
 -10  15   1       19.07       18.28      5.21 o 
  -9  15   1        4.89        6.01      5.86 o 
  -8  15   1       80.18       79.95      7.55 o 
  -7  15   1       26.56       32.21      6.88 o 
  -6  15   1       18.58       19.47      4.87 o 
  -5  15   1      127.97      111.15      8.04 o 
  -4  15   1        1.94        5.75      4.13 o 
  -3  15   1       68.92       93.91      5.96 o 
  -2  15   1       13.04       10.39      3.72 o 
  -1  15   1        0.01        4.23      3.36 o 
   0  15   1       29.33       42.61      5.71 o 
   1  15   1        0.81       -3.48      3.48 o 
   2  15   1       10.93       10.32      4.21 o 
   3  15   1       31.87       27.88      5.07 o 
   4  15   1       26.69       32.80      5.24 o 
   5  15   1       12.48       17.19      8.40 o 
   6  15   1      116.69      123.09      8.38 o 
   7  15   1       58.42       57.72     10.62 o 
   8  15   1       13.04        2.04      4.07 o 
   9  15   1        2.40        4.54      5.51 o 
  10  15   1        1.15       -2.78      5.21 o 
  11  15   1        0.18       -5.13      5.95 o 
  12  15   1        1.09       -3.18      5.39 o 
  13  15   1       14.98       20.20      7.09 o 
 -13  16   1       27.30       48.36     13.39 o 
 -12  16   1       89.43      105.01      8.96 o 
 -11  16   1       24.88       26.89      5.96 o 
 -10  16   1       31.68       31.12      7.13 o 
  -9  16   1        1.24        0.78      4.36 o 
  -8  16   1        0.01       -1.98      4.68 o 
  -7  16   1       33.15       46.37      8.91 o 
  -6  16   1        7.92        7.47      4.65 o 
  -5  16   1        2.54        1.93      4.18 o 
  -4  16   1        6.75        7.60      5.05 o 
  -3  16   1        0.55       -3.08      3.08 o 
  -2  16   1       73.73       70.73      5.46 o 
  -1  16   1        6.81        4.96      4.15 o 
   0  16   1        0.53        1.01      3.98 o 
   1  16   1        0.73        1.64      4.07 o 
   2  16   1      186.71      210.60      9.84 o 
   3  16   1        0.53       -2.31      3.82 o 
   4  16   1       24.68       17.78      4.72 o 
   5  16   1      105.25      104.49      8.14 o 
   6  16   1        1.15        4.59      5.35 o 
   7  16   1        7.49       13.22      6.44 o 
   8  16   1        3.85        2.38      5.65 o 
   9  16   1       25.71       26.23      7.10 o 
  10  16   1        1.37        6.71      6.14 o 
  11  16   1       15.04        9.94      6.51 o 
  12  16   1        0.01       -2.98      8.18 o 
 -11  17   1        0.30        9.30     10.42 o 
 -10  17   1        4.21       12.02      8.93 o 
  -9  17   1        0.81       -2.06      5.91 o 
  -8  17   1        2.24       10.46      5.09 o 
  -7  17   1       11.55        9.98      5.77 o 
  -6  17   1       13.58       22.53      5.36 o 
  -5  17   1        6.83        5.97      4.01 o 
  -4  17   1        0.34        1.84      3.84 o 
  -3  17   1        1.41        2.21      3.76 o 
  -2  17   1        1.57       -1.39      3.54 o 
  -1  17   1       42.28       40.81      7.41 o 
   0  17   1        2.34        0.04      4.55 o 
   1  17   1        4.53       -0.59      4.09 o 
   2  17   1        3.53        6.30      5.39 o 
   3  17   1       15.14       17.63      6.56 o 
   4  17   1       84.02       62.75      9.05 o 
   5  17   1        1.56        0.32      6.88 o 
   6  17   1        6.08        0.82      5.45 o 
   7  17   1        0.29        1.40      5.39 o 
   8  17   1        1.03        5.21      6.05 o 
   9  17   1       10.00        5.05     10.79 o 
  10  17   1        2.53       -3.94      5.35 o 
  -9  18   1        5.82       17.48     10.79 o 
  -8  18   1        0.02       -3.55      5.81 o 
  -7  18   1        8.33       11.69      5.47 o 
  -6  18   1        8.78        2.85      5.15 o 
  -5  18   1        4.05        2.00      5.05 o 
  -4  18   1       57.55       75.14      8.28 o 
  -3  18   1        0.09        4.56      5.91 o 
  -2  18   1       33.91       55.74      8.23 o 
  -1  18   1       49.85       72.40      8.07 o 
   0  18   1        4.29       -1.27      5.22 o 
   1  18   1       10.87        7.63      6.32 o 
   2  18   1       56.16       49.99      8.67 o 
   3  18   1       23.89       22.50      6.94 o 
   4  18   1        1.04        7.63      6.05 o 
   5  18   1        8.87        5.38      6.30 o 
   6  18   1        6.73       11.95      6.67 o 
   7  18   1        0.00       -5.08      5.39 o 
   8  18   1       14.67       29.76     11.16 o 
  -6  19   1        0.74        0.74      8.93 o 
  -5  19   1       14.20       12.28      9.67 o 
  -4  19   1       16.51       17.48      7.63 o 
  -3  19   1       28.62       17.40      8.00 o 
  -2  19   1        1.24        2.78      6.56 o 
  -1  19   1        0.13       -2.53      4.79 o 
   0  19   1       13.89        5.48      5.39 o 
   1  19   1        0.22       -0.76      4.93 o 
   2  19   1        0.02       -5.00      5.00 o 
   3  19   1       43.92       50.12      8.94 o 
   4  19   1        0.09        3.35      8.56 o 
 -22   0   2       56.78       66.79     11.08 o 
 -21   0   2       16.12       22.43      6.11 o 
 -20   0   2        2.51        1.34      4.84 o 
 -19   0   2       24.43       28.00      6.23 o 
 -18   0   2       17.22       13.46      4.85 o 
 -17   0   2      203.75      203.54      9.18 o 
 -16   0   2       81.63       88.73      5.82 o 
 -15   0   2     1614.42     1587.90     20.24 o 
 -14   0   2      163.75      172.43      6.40 o 
 -13   0   2     2324.47     2269.06     24.85 o 
 -12   0   2      399.58      428.32      9.57 o 
 -11   0   2       54.52       55.03      4.02 o 
 -10   0   2     2619.36     2732.28     30.01 o 
  -9   0   2     2074.77     1957.14     22.46 o 
  -8   0   2      567.87      597.79      9.39 o 
  -7   0   2       18.77       18.19      2.03 o 
  -6   0   2      736.15      803.43     15.10 o 
  -5   0   2     2684.29     2444.92     53.57 o 
  -4   0   2    41212.18    37202.00    668.89 o 
  -3   0   2        3.44        5.21      2.98 o 
  -2   0   2    23892.51    23058.88    407.92 o 
  -1   0   2    10293.27    10300.66    127.32 o 
   0   0   2      237.68      238.96     13.76 o 
   1   0   2    29477.65    27377.70    476.19 o 
   3   0   2     3424.44     3297.96     58.78 o 
   4   0   2    36551.15    34070.31    331.32 o 
   5   0   2     4945.90     4768.96     54.50 o 
   6   0   2       15.19       15.59      1.61 o 
   7   0   2     4371.07     4537.21     38.41 o 
   8   0   2      630.47      700.04      9.55 o 
   9   0   2     1386.95     1644.63     17.87 o 
  10   0   2      162.27      131.59      4.75 o 
  11   0   2     1467.08     1467.23     19.96 o 
  12   0   2       16.50       13.28      3.09 o 
  13   0   2      375.63      362.03      9.61 o 
  14   0   2      319.50      323.70      9.48 o 
  15   0   2      705.21      701.37     14.51 o 
  16   0   2        6.04       14.51      4.76 o 
  17   0   2        3.69        7.08      4.44 o 
  18   0   2       96.82      105.62      8.82 o 
  19   0   2        0.74        4.77      4.98 o 
  20   0   2        0.31        1.52      5.07 o 
  21   0   2        5.84        5.09      5.71 o 
 -22   1   2        0.06        0.54      4.94 o 
 -21   1   2        0.87        2.79      3.54 o 
 -20   1   2        1.44        3.73      3.45 o 
 -19   1   2       77.11       78.81      5.78 o 
 -18   1   2       42.22       43.31      5.24 o 
 -17   1   2      114.02      105.19      5.22 o 
 -16   1   2       40.78       39.01      3.45 o 
 -15   1   2        2.83        0.13      1.87 o 
 -14   1   2      458.45      441.02      6.93 o 
 -13   1   2      102.11      107.77      3.88 o 
 -12   1   2      999.75      958.13     10.08 o 
 -11   1   2       34.67       35.33      2.24 o 
 -10   1   2       26.12       31.37      2.33 o 
  -9   1   2       31.37       34.60      2.02 o 
  -8   1   2     3378.81     3532.82     24.90 o 
  -7   1   2      278.61      293.64      4.67 o 
  -6   1   2      243.14      272.07      4.45 o 
  -5   1   2      178.97      125.16      4.51 o 
  -4   1   2     4157.36     4043.77     56.29 o 
  -3   1   2       51.00       25.89      3.16 o 
  -2   1   2    13349.40    12544.14    219.86 o 
  -1   1   2     1565.34     1486.05     22.23 o 
   0   1   2     8110.72     7621.35     94.70 o 
   1   1   2      876.51      879.08     18.60 o 
   2   1   2     3871.04     4212.38     74.03 o 
   3   1   2    11651.88    10902.56     91.14 o 
   4   1   2     1034.85      873.02      7.74 o 
   5   1   2       14.31       23.02      1.16 o 
   6   1   2     1009.96     1060.39      8.08 o 
   7   1   2     1738.78     1806.44     12.00 o 
   8   1   2        6.20        6.69      1.12 o 
   9   1   2        5.16        0.03      1.35 o 
  10   1   2      125.16      122.00      3.26 o 
  11   1   2      462.67      447.31      6.97 o 
  12   1   2      283.88      296.42      8.30 o 
  13   1   2       53.53       70.15      3.73 o 
  14   1   2       30.49       32.36      3.08 o 
  15   1   2      367.65      394.45      7.64 o 
  16   1   2       99.17       90.34      5.84 o 
  17   1   2       43.10       50.19      5.07 o 
  18   1   2        6.15        8.62      3.32 o 
  19   1   2       15.43       10.37      4.02 o 
  20   1   2        1.50       -3.74      3.74 o 
  21   1   2       33.27       41.77      5.14 o 
 -22   2   2        6.32        2.42      4.78 o 
 -21   2   2       24.46       24.40      4.53 o 
 -20   2   2        0.63       -1.40      3.17 o 
 -19   2   2       10.03        4.01      3.35 o 
 -18   2   2       79.28       75.67      5.81 o 
 -17   2   2      607.67      616.65     16.48 o 
 -16   2   2       31.26       35.56      4.14 o 
 -15   2   2      625.88      641.16      8.79 o 
 -14   2   2      545.21      540.04      7.73 o 
 -13   2   2        0.10        1.12      1.68 o 
 -12   2   2      357.48      357.91      6.17 o 
 -11   2   2      455.40      454.12      6.21 o 
 -10   2   2        1.05        2.24      1.26 o 
  -9   2   2      424.00      445.57      6.93 o 
  -8   2   2        5.88       25.09      2.44 o 
  -7   2   2      241.66      219.19      3.72 o 
  -6   2   2     2168.43     2174.13     21.43 o 
  -5   2   2      725.06      693.82      8.63 o 
  -4   2   2     7467.92     6993.37     70.24 o 
  -3   2   2      357.48      429.68     15.62 o 
  -2   2   2     5794.52     5613.78    104.54 o 
  -1   2   2     3690.22     3380.92     65.48 o 
   0   2   2    10871.54     9689.60    215.40 o 
   1   2   2    18834.55    18716.60    222.21 o 
   2   2   2       26.57       21.99      1.58 o 
   3   2   2      718.89      686.63      8.01 o 
   4   2   2        0.69        7.99      1.69 o 
   5   2   2       13.88        2.06      1.00 o 
   6   2   2      394.22      460.20      7.28 o 
   7   2   2      236.62      221.24      3.66 o 
   8   2   2      588.88      593.44      6.61 o 
   9   2   2      767.49      791.50      9.71 o 
  10   2   2       77.68       80.06      3.10 o 
  11   2   2       12.16        9.32      2.30 o 
  12   2   2      250.47      246.18      5.51 o 
  13   2   2      149.88      153.91      5.14 o 
  14   2   2      298.41      300.31      6.53 o 
  15   2   2     1216.50     1302.98     15.98 o 
  16   2   2       22.21       21.69      3.29 o 
  17   2   2        0.91        1.19      3.00 o 
  18   2   2      100.37      100.73      6.15 o 
  19   2   2       15.16       11.06      3.74 o 
  20   2   2        0.10        1.19      3.62 o 
  21   2   2        0.03        1.70      5.14 o 
 -22   3   2        4.94        1.62      5.02 o 
 -21   3   2       54.58       68.84      5.94 o 
 -20   3   2       41.36       36.81      5.91 o 
 -19   3   2       13.52        6.40      3.36 o 
 -18   3   2       74.25       76.16      4.80 o 
 -17   3   2       36.91       34.11      3.62 o 
 -16   3   2      318.66      325.97      7.55 o 
 -15   3   2      194.20      191.95      5.95 o 
 -14   3   2      321.84      274.25      5.80 o 
 -13   3   2      513.91      515.12      7.28 o 
 -12   3   2      201.62      207.71      4.49 o 
 -11   3   2        5.66       12.75      1.68 o 
 -10   3   2      142.26      137.18      3.47 o 
  -9   3   2      656.98      680.17      8.21 o 
  -8   3   2      455.69      497.69      8.82 o 
  -7   3   2      400.60      435.14      5.75 o 
  -6   3   2      160.53      142.50      3.29 o 
  -5   3   2       20.26       25.12      2.13 o 
  -4   3   2     2179.58     2366.73     23.22 o 
  -3   3   2     7883.16     7441.17     64.77 o 
  -2   3   2     7962.18     7735.74     66.79 o 
  -1   3   2     3030.60     2739.71     28.34 o 
   0   3   2     2990.85     3258.29     33.50 o 
   1   3   2      660.39      679.27      9.29 o 
   2   3   2    25372.56    23136.61    273.55 o 
   3   3   2        1.19        3.45      1.64 o 
   4   3   2      765.00      625.40     13.93 o 
   5   3   2      414.46      487.40      6.88 o 
   6   3   2     1180.32     1090.51     10.06 o 
   7   3   2     1349.96     1381.65     11.88 o 
   8   3   2      341.34      391.03      5.63 o 
   9   3   2       77.94       97.19      3.68 o 
  10   3   2        0.15       -0.50      1.38 o 
  11   3   2      321.36      345.13      6.16 o 
  12   3   2        3.51        3.27      1.92 o 
  13   3   2       26.43       19.09      2.57 o 
  14   3   2       94.60       91.15      4.75 o 
  15   3   2       66.00       70.59      4.52 o 
  16   3   2       48.75       64.32      4.46 o 
  17   3   2       37.24       38.18      4.22 o 
  18   3   2       53.61       56.22      5.15 o 
  19   3   2       32.84       29.04      4.35 o 
  20   3   2        6.64        3.74      3.66 o 
  21   3   2       17.56       24.01      6.11 o 
 -22   4   2       14.54       15.26     16.18 o 
 -21   4   2        0.11        1.94      4.33 o 
 -20   4   2        1.79       -3.31      3.31 o 
 -19   4   2       71.75       70.23      5.62 o 
 -18   4   2       19.43       16.53      3.47 o 
 -17   4   2      158.62      155.74      6.93 o 
 -16   4   2        4.75        1.90      2.58 o 
 -15   4   2       43.47       48.87      4.79 o 
 -14   4   2      446.24      441.09      8.10 o 
 -13   4   2       22.09       21.61      3.22 o 
 -12   4   2      230.91      234.72      5.60 o 
 -11   4   2       79.94       68.42      3.51 o 
 -10   4   2       31.60       45.55      2.83 o 
  -9   4   2       30.26       19.66      2.12 o 
  -8   4   2     1545.22     1686.34     14.73 o 
  -7   4   2      130.14      147.05      3.62 o 
  -6   4   2        9.39       23.23      1.86 o 
  -5   4   2      235.10      223.04      4.63 o 
  -4   4   2      854.24      876.07     12.30 o 
  -3   4   2       42.67       41.96      2.65 o 
  -2   4   2      331.50      230.73      6.86 o 
  -1   4   2      829.90      770.36     10.80 o 
   0   4   2     4460.26     4581.76     47.25 o 
   1   4   2      301.00      336.16     13.21 o 
   2   4   2      389.95      391.24      7.10 o 
   3   4   2     4400.09     4462.73     46.95 o 
   4   4   2      602.79      633.05      9.53 o 
   5   4   2      952.12     1026.03     11.55 o 
   6   4   2     1724.70     1826.84     18.47 o 
   7   4   2      216.86      169.92      4.76 o 
   8   4   2        4.80        0.80      1.39 o 
   9   4   2       49.92       49.24      2.68 o 
  10   4   2        0.28        0.23      1.61 o 
  11   4   2        4.20        1.94      1.78 o 
  12   4   2       39.30       35.43      3.25 o 
  13   4   2      139.16      116.30      5.06 o 
  14   4   2      112.36      119.76      5.37 o 
  15   4   2       64.65       57.18      4.24 o 
  16   4   2       24.93       21.77      3.37 o 
  17   4   2       19.82       33.32      4.18 o 
  18   4   2        0.42        2.75      3.33 o 
  19   4   2       12.23       10.05      3.99 o 
  20   4   2        5.67        9.27      4.35 o 
  21   4   2       28.92       32.35      8.02 o 
 -22   5   2        8.75        2.98      9.11 o 
 -21   5   2        0.01       -0.57      4.23 o 
 -20   5   2        2.41       -0.27      3.49 o 
 -19   5   2        3.02        3.85      3.21 o 
 -18   5   2       33.79       30.50      4.38 o 
 -17   5   2       38.87       41.01      4.29 o 
 -16   5   2       13.75        8.99      2.70 o 
 -15   5   2      155.82      155.11      5.77 o 
 -14   5   2      291.42      286.40      6.76 o 
 -13   5   2      150.56      178.26      5.66 o 
 -12   5   2       44.04       48.61      3.26 o 
 -11   5   2      133.43      142.99      5.02 o 
 -10   5   2      283.56      303.14      6.23 o 
  -9   5   2        4.01       -0.37      1.63 o 
  -8   5   2       12.52        6.07      1.60 o 
  -7   5   2       99.80       92.27      3.36 o 
  -6   5   2      133.07      122.58      3.68 o 
  -5   5   2      583.77      689.21      9.65 o 
  -4   5   2     1662.22     1605.93     17.26 o 
  -3   5   2      162.09      113.23      4.13 o 
  -2   5   2     1412.29     1404.90     25.39 o 
  -1   5   2        5.99       20.74      2.50 o 
   0   5   2     7714.46     7721.10     80.98 o 
   1   5   2     8681.15     8400.27     83.96 o 
   2   5   2      204.45      186.57      5.34 o 
   3   5   2     2097.26     2280.10     23.90 o 
   4   5   2      117.56       99.15      4.32 o 
   5   5   2       12.64       10.61      2.10 o 
   6   5   2       98.55      112.52      4.03 o 
   7   5   2      942.90     1034.04     11.94 o 
   8   5   2      859.16     1010.39     12.19 o 
   9   5   2     1177.45     1349.00     13.65 o 
  10   5   2       98.39       91.96      3.94 o 
  11   5   2      335.07      320.10      6.74 o 
  12   5   2       14.38        9.00      2.49 o 
  13   5   2      192.12      168.92      7.03 o 
  14   5   2      268.01      275.01      7.06 o 
  15   5   2      164.50      178.27      6.41 o 
  16   5   2       10.38        9.27      3.15 o 
  17   5   2        4.77        6.25      3.30 o 
  18   5   2       36.86       41.52      4.76 o 
  19   5   2       13.64        7.92      4.29 o 
  20   5   2        3.94       -1.02      4.20 o 
 -21   6   2       68.89       80.04      7.23 o 
 -20   6   2       18.10       11.65      4.11 o 
 -19   6   2      112.48      104.22      7.85 o 
 -18   6   2        1.77       -0.65      3.02 o 
 -17   6   2        0.90        1.64      3.30 o 
 -16   6   2       64.13       82.46      4.99 o 
 -15   6   2      304.27      296.35      9.88 o 
 -14   6   2      787.81      828.30     12.31 o 
 -13   6   2        5.90        3.13      3.66 o 
 -12   6   2        3.50        1.48      2.31 o 
 -11   6   2        1.31        2.72      2.21 o 
 -10   6   2       50.04       48.23      3.94 o 
  -9   6   2      488.27      501.20      9.83 o 
  -8   6   2       13.36        6.30      1.86 o 
  -7   6   2      114.09      160.90      4.17 o 
  -6   6   2      609.58      572.22      7.35 o 
  -5   6   2      400.26      495.64      7.15 o 
  -4   6   2      640.94      721.42     10.28 o 
  -3   6   2      508.95      576.91      8.74 o 
  -2   6   2      438.89      496.24      7.40 o 
  -1   6   2     2470.37     2611.26     31.47 o 
   0   6   2      313.76      383.00      7.75 o 
   1   6   2     4272.17     4309.66     46.37 o 
   2   6   2        3.74       -1.36      1.72 o 
   3   6   2       93.74      111.07      4.49 o 
   4   6   2        0.03        0.45      1.76 o 
   5   6   2      940.59      940.11     11.37 o 
   6   6   2       58.42       55.86      3.17 o 
   7   6   2       31.58       16.88      2.18 o 
   8   6   2       37.73       34.42      2.87 o 
   9   6   2      150.04      151.94      7.21 o 
  10   6   2       74.67       68.23      4.00 o 
  11   6   2       38.98       53.90      3.95 o 
  12   6   2       33.73       37.24      3.32 o 
  13   6   2       15.01        5.45      2.52 o 
  14   6   2       19.41       20.97      3.31 o 
  15   6   2       16.58       15.34      3.05 o 
  16   6   2       12.08        7.41      3.00 o 
  17   6   2        0.96        4.05      4.47 o 
  18   6   2        9.61        6.68      4.10 o 
  19   6   2        4.91        4.75      4.10 o 
  20   6   2        8.60       -0.19      4.99 o 
 -21   7   2        1.91        3.99      5.38 o 
 -20   7   2       93.91      103.81      7.86 o 
 -19   7   2       22.27       28.42      4.36 o 
 -18   7   2       44.86       56.67      5.06 o 
 -17   7   2       45.95       39.02      7.24 o 
 -16   7   2        1.60        1.48      2.72 o 
 -15   7   2       13.40       17.60      3.18 o 
 -14   7   2      151.06      161.25      8.25 o 
 -13   7   2      246.82      241.47      7.16 o 
 -12   7   2       63.27       67.13      4.42 o 
 -11   7   2      440.18      462.71      8.85 o 
 -10   7   2        7.46        8.81      2.41 o 
  -9   7   2       22.50       26.78      2.75 o 
  -8   7   2        1.02        5.25      1.84 o 
  -7   7   2        6.71        5.57      1.81 o 
  -6   7   2        0.43        0.31      1.55 o 
  -5   7   2      631.47      700.98      9.13 o 
  -4   7   2      504.16      604.11      9.78 o 
  -3   7   2      234.88      198.59      5.48 o 
  -2   7   2     3687.63     4059.42     34.76 o 
  -1   7   2      286.58      261.83      6.85 o 
   0   7   2      349.87      390.14      8.48 o 
   1   7   2     4221.35     4375.47     48.02 o 
   2   7   2       29.41       47.50      3.42 o 
   3   7   2     1143.30     1116.24     15.08 o 
   4   7   2       89.98       93.92      5.32 o 
   5   7   2        0.00        3.82      1.85 o 
   6   7   2      188.40      171.13      7.74 o 
   7   7   2     1054.03     1066.10     15.27 o 
   8   7   2      901.79      845.63     11.21 o 
   9   7   2       54.98       58.70      3.76 o 
  10   7   2      382.99      422.95     14.81 o 
  11   7   2       43.43       34.15      3.46 o 
  12   7   2        6.80        1.56      2.41 o 
  13   7   2      210.91      191.58      6.49 o 
  14   7   2       41.01       39.95      3.95 o 
  15   7   2       26.02       26.94      3.62 o 
  16   7   2        9.93       15.42      3.93 o 
  17   7   2        0.31        0.47      4.56 o 
  18   7   2       17.31       24.65      5.21 o 
  19   7   2       22.13       28.00      5.68 o 
  20   7   2       16.39       23.14      8.76 o 
 -20   8   2       13.87        9.95      4.60 o 
 -19   8   2       17.41       19.03      4.71 o 
 -18   8   2        3.87        3.42      3.37 o 
 -17   8   2        0.52       -0.99      3.01 o 
 -16   8   2       19.98       16.35      3.69 o 
 -15   8   2       10.46        8.68      2.89 o 
 -14   8   2      178.86      184.65     13.57 o 
 -13   8   2       16.40       15.76      3.11 o 
 -12   8   2       47.60       60.68      4.41 o 
 -11   8   2      426.91      421.67     16.83 o 
 -10   8   2        5.56        7.80      2.88 o 
  -9   8   2        0.57       -0.44      2.27 o 
  -8   8   2      150.12      148.33      4.84 o 
  -7   8   2       46.44       46.81      3.55 o 
  -6   8   2      306.56      236.95      4.80 o 
  -5   8   2     1224.70     1346.24     14.45 o 
  -4   8   2      250.60      234.47      5.23 o 
  -3   8   2        9.00       18.04      2.59 o 
  -2   8   2       83.05       80.81      5.07 o 
  -1   8   2       58.55       41.98      3.75 o 
   0   8   2      327.85      304.83     11.28 o 
   1   8   2      486.54      444.21      9.99 o 
   2   8   2      659.54      684.42     20.83 o 
   3   8   2     2217.94     2166.11     24.96 o 
   4   8   2      184.35      168.10      6.09 o 
   5   8   2        1.93        0.67      1.59 o 
   6   8   2       40.97       47.71      3.18 o 
   7   8   2      122.07      130.08      4.99 o 
   8   8   2      234.80      228.10      6.27 o 
   9   8   2       63.80       72.60      4.52 o 
  10   8   2       10.07        5.44      2.63 o 
  11   8   2        3.07        7.42      2.73 o 
  12   8   2      588.08      549.09     10.91 o 
  13   8   2      113.68      106.69      6.02 o 
  14   8   2       33.91       23.56      3.49 o 
  15   8   2       54.51       61.11      5.38 o 
  16   8   2       39.26       36.47      6.06 o 
  17   8   2       52.06       56.07      6.39 o 
  18   8   2        0.00       -2.13      4.83 o 
  19   8   2       38.12       43.21      7.36 o 
 -20   9   2       48.49       60.43     15.07 o 
 -19   9   2        4.64        3.94      3.84 o 
 -18   9   2       74.88       78.22      6.80 o 
 -17   9   2       27.62       33.79      4.45 o 
 -16   9   2       42.44       42.91      4.64 o 
 -15   9   2       10.32        7.90      3.30 o 
 -14   9   2       99.07      104.63      5.86 o 
 -13   9   2       13.91        8.04      2.92 o 
 -12   9   2       50.06       55.15      5.75 o 
 -11   9   2      286.12      283.14      7.34 o 
 -10   9   2      356.83      395.44      9.23 o 
  -9   9   2       48.33       44.98      3.45 o 
  -8   9   2       14.64       15.05      2.50 o 
  -7   9   2      206.87      235.08      5.57 o 
  -6   9   2      189.99      229.22      5.29 o 
  -5   9   2       87.31       82.83      3.98 o 
  -4   9   2      259.59      197.83      5.11 o 
  -3   9   2      374.91      322.15      6.95 o 
  -2   9   2      375.52      332.48      6.97 o 
  -1   9   2       85.42       57.08      3.93 o 
   0   9   2       28.22       26.45      3.16 o 
   1   9   2        4.34        0.95      2.11 o 
   2   9   2      627.53      663.69     11.59 o 
   3   9   2      527.83      556.46     10.76 o 
   4   9   2       98.52      126.30      6.19 o 
   5   9   2      275.37      258.08      7.79 o 
   6   9   2       44.05       50.22      3.42 o 
   7   9   2       45.38       36.78      3.13 o 
   8   9   2       17.87       13.16      2.62 o 
   9   9   2       39.26       40.05      3.89 o 
  10   9   2       30.25       22.47      3.37 o 
  11   9   2        1.86       -0.61      2.57 o 
  12   9   2        0.33        4.16      3.55 o 
  13   9   2        0.06        1.71      3.55 o 
  14   9   2       25.06       28.06      4.88 o 
  15   9   2        0.03       -3.09      3.09 o 
  16   9   2       66.52       73.92      6.15 o 
  17   9   2       17.34       17.47      4.96 o 
  18   9   2       40.94       48.46      6.98 o 
  19   9   2        0.03        6.43      7.76 o 
 -19  10   2        0.43       -0.50      4.62 o 
 -18  10   2       24.49       21.38      4.67 o 
 -17  10   2       55.39       56.48      5.49 o 
 -16  10   2        1.13       -1.84      3.21 o 
 -15  10   2        8.18        9.09      3.58 o 
 -14  10   2        4.20        4.06      3.37 o 
 -13  10   2       58.11       63.47      5.60 o 
 -12  10   2      141.84      158.05      7.27 o 
 -11  10   2        4.86        3.23      2.85 o 
 -10  10   2      126.88      126.01     11.97 o 
  -9  10   2       46.43       48.55      3.89 o 
  -8  10   2       61.63       54.12      7.95 o 
  -7  10   2       43.84       41.70      4.67 o 
  -6  10   2      296.37      268.99      6.42 o 
  -5  10   2       17.58       26.44      3.08 o 
  -4  10   2      197.90      244.87      8.34 o 
  -3  10   2      214.74      223.76      5.66 o 
  -2  10   2     1048.34     1097.63     14.30 o 
  -1  10   2      105.59       92.13      5.20 o 
   0  10   2       26.98       33.01      3.61 o 
   1  10   2      352.68      374.45      8.78 o 
   2  10   2      229.80      233.66      7.20 o 
   3  10   2      836.44      799.73     13.75 o 
   4  10   2       26.41       42.25      4.21 o 
   5  10   2       70.14       69.58      5.18 o 
   6  10   2        2.77        2.60      2.93 o 
   7  10   2      200.80      212.04      7.98 o 
   8  10   2      238.26      218.47      8.10 o 
   9  10   2       53.15       53.22      5.15 o 
  10  10   2        3.42       -2.86      3.09 o 
  11  10   2        2.39        3.25      3.40 o 
  12  10   2        0.26        1.37      3.53 o 
  13  10   2       53.85       65.75      9.77 o 
  14  10   2       48.37       41.02      5.51 o 
  15  10   2       31.32       33.98      4.81 o 
  16  10   2        8.40       12.85      4.20 o 
  17  10   2       56.31       71.11      7.26 o 
  18  10   2        5.85        8.80      5.82 o 
 -19  11   2       16.85       -9.67      9.67 o 
 -18  11   2       15.35       20.85      5.23 o 
 -17  11   2        0.05       -3.47      3.93 o 
 -16  11   2       25.33       18.86      4.32 o 
 -15  11   2       55.36       61.07      5.54 o 
 -14  11   2       15.98       28.12      4.32 o 
 -13  11   2       13.31       18.68      4.21 o 
 -12  11   2       77.88       91.65      7.95 o 
 -11  11   2       17.99       27.61      4.27 o 
 -10  11   2       30.99       35.12      4.31 o 
  -9  11   2      171.78      151.09     10.26 o 
  -8  11   2      353.82      334.20      9.20 o 
  -7  11   2      195.92      193.89      7.59 o 
  -6  11   2       18.50       25.60      5.05 o 
  -5  11   2       14.38       10.74      3.39 o 
  -4  11   2       51.97       44.73      6.86 o 
  -3  11   2      554.75      589.30     20.51 o 
  -2  11   2        7.51       15.38      3.44 o 
  -1  11   2       28.21       19.44      3.87 o 
   0  11   2        5.80        8.65      2.88 o 
   1  11   2      269.95      247.14      7.49 o 
   2  11   2        0.29       -0.77      2.63 o 
   3  11   2        5.37        8.19      3.06 o 
   4  11   2      526.21      521.13     15.57 o 
   5  11   2        4.29        4.96      3.11 o 
   6  11   2       34.05       29.51      4.19 o 
   7  11   2        2.84        1.91      4.19 o 
   8  11   2       98.83      101.18      9.50 o 
   9  11   2      337.26      340.68     10.15 o 
  10  11   2       97.75       94.09      6.71 o 
  11  11   2        0.08       -1.14      3.24 o 
  12  11   2       13.90       12.42      4.13 o 
  13  11   2        3.11       -0.41      3.73 o 
  14  11   2        5.18        6.67      4.19 o 
  15  11   2        4.67        0.85      3.96 o 
  16  11   2       28.38       24.41      5.75 o 
  17  11   2        1.90        4.14      5.56 o 
 -18  12   2        8.46        5.42      6.30 o 
 -17  12   2        0.01        0.28      4.69 o 
 -16  12   2        0.09       -1.08      4.56 o 
 -15  12   2        2.26       -1.92      3.64 o 
 -14  12   2       27.20       20.78      4.54 o 
 -13  12   2       37.88       38.24      5.13 o 
 -12  12   2        5.60        3.59      3.56 o 
 -11  12   2        1.56        0.25      3.29 o 
 -10  12   2        0.42        2.10      3.06 o 
  -9  12   2        1.34        1.11      3.06 o 
  -8  12   2       20.21       15.85      4.28 o 
  -7  12   2       64.77       56.11      9.13 o 
  -6  12   2       92.85       92.85      6.04 o 
  -5  12   2      147.70      145.72      8.29 o 
  -4  12   2       35.18       34.39      4.30 o 
  -3  12   2        9.20        8.66      3.20 o 
  -2  12   2       24.98       17.93      3.50 o 
  -1  12   2      470.28      463.13     12.24 o 
   0  12   2        0.21        3.45      3.36 o 
   1  12   2        0.58        3.21      3.42 o 
   2  12   2      590.67      549.31     13.53 o 
   3  12   2      178.85      193.23     18.98 o 
   4  12   2     1221.65     1163.93     21.19 o 
   5  12   2      497.79      493.64     11.61 o 
   6  12   2        0.31       -2.91      2.91 o 
   7  12   2       85.34       89.30      6.50 o 
   8  12   2        3.65        1.04      3.45 o 
   9  12   2        8.80        6.48      3.62 o 
  10  12   2        0.00        2.65      3.50 o 
  11  12   2       16.12        4.17      3.81 o 
  12  12   2        5.71        8.35      4.07 o 
  13  12   2        6.30        4.15      3.92 o 
  14  12   2        5.05        4.43      4.19 o 
  15  12   2        1.96        4.69      4.43 o 
  16  12   2        0.50        2.46      4.50 o 
 -17  13   2        8.54       12.77      5.67 o 
 -16  13   2        6.40        5.07      5.14 o 
 -15  13   2       27.64       32.87      6.33 o 
 -14  13   2       11.63       14.97      5.18 o 
 -13  13   2        7.78        5.11      4.04 o 
 -12  13   2       12.97        7.25      4.56 o 
 -11  13   2      107.09      121.39     10.67 o 
 -10  13   2       17.18       17.56      4.74 o 
  -9  13   2       57.06       65.65      9.60 o 
  -8  13   2        2.76        6.33      5.00 o 
  -7  13   2       22.07       29.64      7.34 o 
  -6  13   2       70.54       52.68      5.07 o 
  -5  13   2      397.89      430.75     12.78 o 
  -4  13   2        1.55        1.20      3.10 o 
  -3  13   2      297.58      279.28      8.73 o 
  -2  13   2      137.24      134.74      8.16 o 
  -1  13   2      200.03      198.29     11.23 o 
   0  13   2      134.08      131.09      9.15 o 
   1  13   2       43.09       43.96      5.42 o 
   2  13   2        0.13        3.85      3.77 o 
   3  13   2      279.07      272.62     29.36 o 
   4  13   2       78.35       70.11      8.72 o 
   5  13   2        4.78        6.96      4.13 o 
   6  13   2      149.48      165.19     11.66 o 
   7  13   2       36.55       43.91      5.64 o 
   8  13   2        5.75        6.37      4.08 o 
   9  13   2       48.74       53.99      6.28 o 
  10  13   2       22.76       12.85      4.63 o 
  11  13   2        8.55       10.14      4.43 o 
  12  13   2        7.92        4.81      4.07 o 
  13  13   2        0.01        3.86      4.25 o 
  14  13   2        2.24       -3.96      3.96 o 
  15  13   2        1.14        6.90      4.68 o 
 -16  14   2        0.98        4.99      5.46 o 
 -15  14   2        1.82       -1.71      4.79 o 
 -14  14   2        8.42        0.27      7.25 o 
 -13  14   2        1.30        0.77      4.64 o 
 -12  14   2       47.96       49.24      6.64 o 
 -11  14   2       76.24       73.50      7.41 o 
 -10  14   2       11.32        6.03      4.35 o 
  -9  14   2       36.14       28.28      5.42 o 
  -8  14   2       86.88      109.04      8.12 o 
  -7  14   2       96.27       77.65      7.00 o 
  -6  14   2        1.10        1.49      3.29 o 
  -5  14   2       42.74       35.41      4.09 o 
  -4  14   2        2.17       -0.47      5.80 o 
  -3  14   2       20.34       24.35      4.12 o 
  -2  14   2       61.75       67.07      6.36 o 
  -1  14   2       31.76       22.94      7.40 o 
   0  14   2       37.67       40.57      5.49 o 
   1  14   2      388.51      371.74     11.88 o 
   2  14   2      175.72      185.75      9.88 o 
   3  14   2      257.00      302.64     11.08 o 
   4  14   2      569.20      563.72     14.93 o 
   5  14   2      145.57      134.76      8.79 o 
   6  14   2      119.71      120.97      9.63 o 
   7  14   2       10.48        8.71      4.37 o 
   8  14   2        1.93        3.10      4.08 o 
   9  14   2       10.75        7.88      4.50 o 
  10  14   2        7.62        4.27      4.78 o 
  11  14   2       14.71       23.04      8.07 o 
  12  14   2       41.53       53.97      6.92 o 
  13  14   2        0.23       -1.24      5.15 o 
  14  14   2        0.96        0.84      5.77 o 
 -15  15   2        5.36        1.33      5.13 o 
 -14  15   2        5.51       10.46      5.50 o 
 -13  15   2        6.83       13.93      5.47 o 
 -12  15   2      121.11      107.16     11.66 o 
 -11  15   2       27.88       28.48      5.75 o 
 -10  15   2       25.45       40.53      7.10 o 
  -9  15   2       11.19        5.62      4.41 o 
  -8  15   2       19.99       15.17      4.93 o 
  -7  15   2       12.81       11.29      4.51 o 
  -6  15   2       32.95       28.15      4.63 o 
  -5  15   2       17.07       19.82      3.79 o 
  -4  15   2        7.45        8.02      3.31 o 
  -3  15   2      158.68      173.11     19.23 o 
  -2  15   2       17.88       15.62      4.79 o 
  -1  15   2      180.48      188.01     10.12 o 
   0  15   2        5.64       -2.41      3.91 o 
   1  15   2       73.62       59.66      6.50 o 
   2  15   2      105.29      119.50      8.34 o 
   3  15   2       97.66       92.54     11.11 o 
   4  15   2      448.32      457.91     13.70 o 
   5  15   2       20.32       11.09      5.54 o 
   6  15   2       15.55       11.35      4.60 o 
   7  15   2        0.43        1.04      4.18 o 
   8  15   2       19.17       17.32      5.05 o 
   9  15   2        0.15       -2.98      4.05 o 
  10  15   2        0.40       -3.04      4.28 o 
  11  15   2        9.48       -1.12      4.51 o 
  12  15   2       20.83       22.95      7.69 o 
  13  15   2        2.45        4.09      8.18 o 
 -13  16   2        2.29        1.59      5.17 o 
 -12  16   2       13.29        8.28      9.10 o 
 -11  16   2       56.35       58.00      7.42 o 
 -10  16   2        0.14       -4.38      4.43 o 
  -9  16   2        0.15       -1.26      4.35 o 
  -8  16   2        0.83        4.31      3.82 o 
  -7  16   2        3.62        5.07      3.81 o 
  -6  16   2        0.04        2.31      3.63 o 
  -5  16   2       12.51       17.15      3.98 o 
  -4  16   2        3.38        9.01      3.92 o 
  -3  16   2        5.27        3.99      5.46 o 
  -2  16   2       12.89       24.96      5.34 o 
  -1  16   2       42.35       36.04      5.77 o 
   0  16   2       27.32       25.27      5.34 o 
   1  16   2       61.82       88.92      7.65 o 
   2  16   2       57.72       62.10      7.80 o 
   3  16   2       11.34        3.97      4.51 o 
   4  16   2       35.28       22.54      5.36 o 
   5  16   2        2.78        3.01      4.34 o 
   6  16   2       61.46       72.41      8.12 o 
   7  16   2        0.43        5.87      4.69 o 
   8  16   2        0.00       -4.13      4.13 o 
   9  16   2        9.30       12.67      5.15 o 
  10  16   2       34.08       30.42      7.35 o 
  11  16   2        1.43       -5.12      5.12 o 
 -11  17   2       11.36       14.14      5.08 o 
 -10  17   2        0.28       -1.54      4.46 o 
  -9  17   2        1.44        6.32      4.43 o 
  -8  17   2        1.82       -1.02      4.09 o 
  -7  17   2        0.18       -1.24      3.82 o 
  -6  17   2        1.03        1.20      4.00 o 
  -5  17   2       20.72       21.49      5.39 o 
  -4  17   2        1.70        4.91      3.96 o 
  -3  17   2       12.48        9.05      4.27 o 
  -2  17   2        8.68        1.46      4.40 o 
  -1  17   2        7.98        7.08      4.58 o 
   0  17   2        1.49        2.32      4.50 o 
   1  17   2        3.80        5.27      5.51 o 
   2  17   2       12.42        9.20      4.98 o 
   3  17   2        2.92       -0.21      4.20 o 
   4  17   2       34.59       29.20      5.91 o 
   5  17   2        4.58        3.46      5.90 o 
   6  17   2       16.78       16.63      6.52 o 
   7  17   2        1.79        4.97      4.85 o 
   8  17   2        0.65       -1.49      5.79 o 
   9  17   2        0.40        1.70      6.03 o 
  10  17   2        0.21       -1.86      8.56 o 
  -9  18   2        5.43       -0.31      6.56 o 
  -8  18   2       21.66       35.95      6.67 o 
  -7  18   2       25.12       28.20      6.24 o 
  -6  18   2        2.02        5.85      5.18 o 
  -5  18   2       25.26       25.49      6.18 o 
  -4  18   2        0.00       -4.38      5.54 o 
  -3  18   2       57.16       72.30      7.07 o 
  -2  18   2        5.47       11.49      4.49 o 
  -1  18   2        2.41        8.65      5.06 o 
   0  18   2       12.78        9.36      5.01 o 
   1  18   2        1.24       -0.94      4.72 o 
   2  18   2        1.18       -1.81      4.70 o 
   3  18   2       36.62       34.61      6.37 o 
   4  18   2       17.70        9.22      5.14 o 
   5  18   2       13.98        8.36      6.56 o 
   6  18   2        3.42       -3.59     10.42 o 
   7  18   2        4.58        0.85      6.32 o 
  -6  19   2        2.24       -2.23      9.67 o 
  -5  19   2        7.46       13.76     11.16 o 
  -4  19   2        8.57        8.47      8.18 o 
  -3  19   2        0.21        1.86      5.36 o 
  -2  19   2        2.85        7.38      5.55 o 
  -1  19   2        5.83        8.52      5.51 o 
   0  19   2       10.74        0.39      6.14 o 
   1  19   2        0.04       -3.72      6.05 o 
   2  19   2        1.10        1.86      6.31 o 
   3  19   2        3.00       17.48     10.42 o 
   4  19   2        0.16        5.21      9.30 o 
 -22   1   3       12.45       15.63      5.63 o 
 -21   1   3       37.69       41.50      5.03 o 
 -20   1   3        5.21        5.32      3.52 o 
 -19   1   3        3.51        7.29      3.44 o 
 -18   1   3       13.42        6.06      2.94 o 
 -17   1   3        6.44       11.99      2.86 o 
 -16   1   3      356.50      352.13      7.78 o 
 -15   1   3      372.94      381.63     12.16 o 
 -14   1   3     1618.52     1617.50     18.34 o 
 -13   1   3      100.97      111.20      5.03 o 
 -12   1   3      935.29      908.07     13.27 o 
 -11   1   3      301.27      341.23     12.77 o 
 -10   1   3      636.85      705.90     10.47 o 
  -9   1   3     1767.26     1868.61     18.97 o 
  -8   1   3      543.05      580.09      7.89 o 
  -7   1   3        3.56        4.00      1.74 o 
  -6   1   3       16.95       13.34      2.54 o 
  -5   1   3     5475.13     5600.52     77.60 o 
  -4   1   3     8968.45     8958.39    116.67 o 
  -3   1   3      683.60      597.09     13.68 o 
  -2   1   3      142.87      157.71     16.37 o 
  -1   1   3     1696.29     1699.62     26.60 o 
   0   1   3    12043.75    11267.61    139.55 o 
   1   1   3      899.09      868.14     17.67 o 
   2   1   3     5714.70     5281.57     93.01 o 
   3   1   3     3416.54     3188.58     57.29 o 
   4   1   3     4074.96     4079.70     44.22 o 
   5   1   3     3708.81     3693.06     34.37 o 
   6   1   3      253.50      296.72      5.10 o 
   7   1   3      118.64      108.99      2.50 o 
   8   1   3      256.88      318.66      4.56 o 
   9   1   3      199.67      258.44      5.05 o 
  10   1   3        0.00        2.36      1.63 o 
  11   1   3       10.70       12.40      2.44 o 
  12   1   3       21.58       27.43      3.10 o 
  13   1   3        4.68        0.15      2.38 o 
  14   1   3        3.22        1.80      2.70 o 
  15   1   3      550.96      554.09     10.79 o 
  16   1   3        4.60        3.55      3.00 o 
  17   1   3       60.08       50.84      4.71 o 
  18   1   3       59.65       51.11      5.46 o 
  19   1   3        0.73        3.55      4.58 o 
  20   1   3        5.54        5.46      4.99 o 
 -22   2   3        5.85        0.45      4.77 o 
 -21   2   3       49.67       54.22      5.53 o 
 -20   2   3       18.16       17.73      4.07 o 
 -19   2   3        0.01       -1.79      3.39 o 
 -18   2   3        9.12        8.29      3.62 o 
 -17   2   3       80.32       84.37      8.91 o 
 -16   2   3        0.30       -1.61      3.46 o 
 -15   2   3       68.99       60.59      4.33 o 
 -14   2   3       47.68       39.71      3.66 o 
 -13   2   3      195.30      214.89      5.17 o 
 -12   2   3      237.24      227.65      4.92 o 
 -11   2   3       61.79       47.18      3.20 o 
 -10   2   3      104.43       99.09      4.05 o 
  -9   2   3      724.81      815.28     10.25 o 
  -8   2   3     1183.61     1328.28     13.51 o 
  -7   2   3     6178.99     6516.95     55.71 o 
  -6   2   3     2169.73     2184.65     24.42 o 
  -5   2   3     3381.04     3267.81     49.72 o 
  -4   2   3     2069.58     2085.54     48.36 o 
  -3   2   3     6979.13     6844.80    128.35 o 
  -2   2   3     1667.35     1836.29     41.67 o 
  -1   2   3     3283.72     3253.31     64.73 o 
   0   2   3      583.54      617.18     17.86 o 
   2   2   3       77.67       68.61      3.53 o 
   3   2   3     3715.08     3581.81     65.10 o 
   4   2   3      800.52      745.59      9.29 o 
   5   2   3      215.09      268.05      4.52 o 
   6   2   3      868.32      836.77      8.43 o 
   7   2   3        2.34        5.16      0.98 o 
   8   2   3     2773.37     2855.11     19.63 o 
   9   2   3      676.26      674.20      8.47 o 
  10   2   3       36.29       37.05      2.68 o 
  11   2   3       45.56       41.82      3.02 o 
  12   2   3       44.24       40.95      4.62 o 
  13   2   3      226.97      226.72      6.82 o 
  14   2   3       42.28       32.45      3.58 o 
  15   2   3       35.47       30.76      3.76 o 
  16   2   3      125.10      117.69      6.14 o 
  17   2   3        2.79        2.51      3.42 o 
  18   2   3        4.65        1.96      3.75 o 
  19   2   3       28.24       22.60      4.84 o 
  20   2   3        4.03       -3.93      4.70 o 
 -22   3   3       43.13       48.72      8.05 o 
 -21   3   3       28.07       28.85      5.74 o 
 -20   3   3       85.55       74.46      5.82 o 
 -19   3   3      141.62      158.70      8.35 o 
 -18   3   3       34.08       25.96      4.27 o 
 -17   3   3       33.50       40.01      4.17 o 
 -16   3   3       98.99      101.20      5.54 o 
 -15   3   3       38.43       34.42      3.74 o 
 -14   3   3      778.51      804.14     12.27 o 
 -13   3   3     1084.03     1059.49     12.16 o 
 -12   3   3       34.26       24.00      2.39 o 
 -11   3   3      232.79      225.12      4.85 o 
 -10   3   3      666.62      663.62     10.62 o 
  -9   3   3       39.12       33.77      1.95 o 
  -8   3   3       37.88       39.43      2.34 o 
  -7   3   3      814.62      927.20     11.14 o 
  -6   3   3      119.32      114.03      3.91 o 
  -5   3   3        2.64       -0.63      2.02 o 
  -4   3   3     5597.33     5368.43     70.28 o 
  -3   3   3      108.66      129.38      5.58 o 
  -2   3   3     2181.19     2104.41     29.32 o 
  -1   3   3      108.32      119.00      3.96 o 
   0   3   3      219.90      202.58      4.86 o 
   1   3   3        7.81       15.30      4.84 o 
   2   3   3       32.32       23.09      2.63 o 
   3   3   3      423.26      458.91     14.32 o 
   4   3   3      305.55      298.29      5.63 o 
   5   3   3      225.21      185.47      5.41 o 
   6   3   3     1586.14     1535.46     14.84 o 
   7   3   3        1.37        3.69      2.19 o 
   8   3   3       38.06       41.13      2.29 o 
   9   3   3      504.32      503.74      7.24 o 
  10   3   3      668.43      657.63      8.85 o 
  11   3   3       26.55       30.80      2.79 o 
  12   3   3      396.24      365.52      7.72 o 
  13   3   3       13.43       15.50      2.94 o 
  14   3   3       25.68       20.11      5.41 o 
  15   3   3       40.63       42.57      4.10 o 
  16   3   3       14.97        5.59      3.66 o 
  17   3   3        4.83        6.66      3.77 o 
  18   3   3        7.96       11.87      4.02 o 
  19   3   3        3.18        3.94      3.92 o 
  20   3   3       13.34       18.25      5.92 o 
 -22   4   3       21.60       33.13      6.66 o 
 -21   4   3       12.22       10.81      6.06 o 
 -20   4   3       32.57       24.67      4.69 o 
 -19   4   3       12.09        3.73      5.58 o 
 -18   4   3       14.13       12.04      4.24 o 
 -17   4   3       48.91       35.37      3.98 o 
 -16   4   3       60.97       65.81      5.75 o 
 -15   4   3      362.43      371.84      7.46 o 
 -14   4   3        0.88       -0.47      2.11 o 
 -13   4   3     1384.25     1406.26     14.79 o 
 -12   4   3      420.20      378.16      6.76 o 
 -11   4   3        8.65        9.76      1.98 o 
 -10   4   3       85.86       87.06      3.30 o 
  -9   4   3        1.70        0.95      1.38 o 
  -8   4   3       10.79        6.62      1.38 o 
  -7   4   3     4625.20     4670.11     29.77 o 
  -6   4   3      893.32      981.96     10.57 o 
  -5   4   3      830.65      865.43      9.30 o 
  -4   4   3      436.82      442.21      7.08 o 
  -3   4   3     1441.99     1414.02     18.27 o 
  -2   4   3      795.36      822.19     13.67 o 
  -1   4   3     1342.11     1398.28     20.65 o 
   0   4   3       22.44       16.37      1.46 o 
   1   4   3     1310.31     1337.23     16.09 o 
   2   4   3     1343.14     1138.74     34.02 o 
   3   4   3      332.54      428.88      6.75 o 
   4   4   3        0.00       10.47      1.64 o 
   5   4   3       29.35       13.63      1.84 o 
   6   4   3        3.10        3.63      1.56 o 
   7   4   3       77.57       70.18      3.41 o 
   8   4   3       12.56        4.91      1.87 o 
   9   4   3      175.02      153.94      4.77 o 
  10   4   3       43.50       29.49      2.90 o 
  11   4   3       64.55       80.16      3.82 o 
  12   4   3       53.01       67.43      3.82 o 
  13   4   3       19.03       14.50      2.94 o 
  14   4   3       28.67       32.86      4.30 o 
  15   4   3      100.19       85.30      6.27 o 
  16   4   3       47.41       39.51      4.98 o 
  17   4   3       68.47       63.03      6.56 o 
  18   4   3       13.26        5.40      3.97 o 
  19   4   3        2.32       -3.19      3.66 o 
  20   4   3        0.09       -0.85      5.62 o 
 -22   5   3       30.41       40.12      8.57 o 
 -21   5   3       10.26       15.01      5.49 o 
 -20   5   3        1.46       -3.63      3.63 o 
 -19   5   3        8.73        7.97      3.97 o 
 -18   5   3      184.41      211.21      9.57 o 
 -17   5   3       22.69       17.92      3.53 o 
 -16   5   3       68.94       71.39      6.05 o 
 -15   5   3      583.47      583.60      9.53 o 
 -14   5   3      833.91      837.60     12.23 o 
 -13   5   3     1424.78     1403.13     15.05 o 
 -12   5   3      289.65      278.49      7.33 o 
 -11   5   3     1397.42     1394.53     14.16 o 
 -10   5   3      104.47      118.78      5.07 o 
  -9   5   3      144.93      167.60      4.71 o 
  -8   5   3      660.68      704.87      8.25 o 
  -7   5   3      943.69      938.19      8.73 o 
  -6   5   3      357.28      353.37      5.88 o 
  -5   5   3      195.65      177.62      4.21 o 
  -4   5   3        1.82        3.49      2.11 o 
  -3   5   3      485.77      505.18      7.80 o 
  -2   5   3      518.11      427.98      7.59 o 
  -1   5   3       11.00       19.50      2.59 o 
   0   5   3     2470.79     2320.81     23.69 o 
   1   5   3      696.16      777.04     11.76 o 
   2   5   3     2728.13     2697.32     32.01 o 
   3   5   3     1101.14     1016.51     12.99 o 
   4   5   3        0.23        1.08      1.99 o 
   5   5   3      290.51      326.81      7.25 o 
   6   5   3        0.03        0.58      1.60 o 
   7   5   3      123.59       81.39      3.78 o 
   8   5   3        0.56       -0.61      1.86 o 
   9   5   3      641.48      657.42     12.65 o 
  10   5   3       79.31       82.55      3.63 o 
  11   5   3      206.96      205.13      5.36 o 
  12   5   3       33.17       35.04      3.69 o 
  13   5   3       35.73       33.05      3.77 o 
  14   5   3      179.34      176.01      8.23 o 
  15   5   3        0.24        7.47      3.56 o 
  16   5   3       41.60       34.41      4.74 o 
  17   5   3       96.48      117.66      7.55 o 
  18   5   3        5.99        8.07      4.25 o 
  19   5   3        1.35       -0.06      4.08 o 
  20   5   3        2.24        1.07      5.99 o 
 -21   6   3        0.70        2.93      5.42 o 
 -20   6   3        2.81        3.32      4.13 o 
 -19   6   3        0.00       -0.71      3.67 o 
 -18   6   3       15.07       15.57      4.36 o 
 -17   6   3       20.00       19.02      3.68 o 
 -16   6   3      171.72      142.90      6.35 o 
 -15   6   3      323.37      323.34      7.83 o 
 -14   6   3      183.25      173.72      5.92 o 
 -13   6   3      158.23      164.18      5.58 o 
 -12   6   3        4.73        3.77      2.06 o 
 -11   6   3      299.56      271.11      8.46 o 
 -10   6   3       73.49       71.47      3.55 o 
  -9   6   3       13.08       16.66      2.14 o 
  -8   6   3       48.62       54.28      2.71 o 
  -7   6   3       69.98       79.59      3.49 o 
  -6   6   3      373.99      389.91      5.73 o 
  -5   6   3      279.03      284.58      5.99 o 
  -4   6   3     1936.98     2092.95     25.30 o 
  -3   6   3     3391.08     3799.59     36.90 o 
  -2   6   3      964.97      974.86     12.85 o 
  -1   6   3        2.44        2.73      1.77 o 
   0   6   3     2671.23     2496.62     26.06 o 
   1   6   3      580.09      557.45     10.75 o 
   2   6   3      545.19      582.78     23.25 o 
   3   6   3     2225.62     2465.92     26.29 o 
   4   6   3     1238.77     1395.49     17.53 o 
   5   6   3       10.77        3.67      3.06 o 
   6   6   3     1164.89     1335.80     21.53 o 
   7   6   3       94.20      129.50      5.33 o 
   8   6   3      538.09      601.10      9.44 o 
   9   6   3        1.07        5.41      2.26 o 
  10   6   3      237.66      219.22      6.24 o 
  11   6   3        0.89       -0.33      2.36 o 
  12   6   3       79.68       80.97      4.97 o 
  13   6   3      183.04      187.46      6.96 o 
  14   6   3       28.56       20.34      4.00 o 
  15   6   3      139.59      133.21      7.53 o 
  16   6   3       93.31       87.43      6.65 o 
  17   6   3        1.77        6.04      4.22 o 
  18   6   3       14.04        8.02      4.41 o 
  19   6   3       39.78       48.48      6.45 o 
 -21   7   3        0.92       -1.13      6.19 o 
 -20   7   3       33.86       32.91      5.39 o 
 -19   7   3        0.65       -0.84      3.94 o 
 -18   7   3       18.99       23.70      4.74 o 
 -17   7   3       58.93       61.92      5.37 o 
 -16   7   3        0.64        2.64      2.72 o 
 -15   7   3       31.07       29.30      3.48 o 
 -14   7   3       34.41       32.90      4.35 o 
 -13   7   3        2.61        0.67      2.45 o 
 -12   7   3      297.00      327.07     13.76 o 
 -11   7   3        4.43        6.68      2.34 o 
 -10   7   3       83.99       79.07      3.98 o 
  -9   7   3      322.15      290.08      6.43 o 
  -8   7   3     1834.57     1899.61     16.41 o 
  -7   7   3       24.98       44.17      2.77 o 
  -6   7   3      399.00      411.45      6.29 o 
  -5   7   3      120.57      100.23      3.67 o 
  -4   7   3      348.70      283.82      6.74 o 
  -3   7   3       12.60       13.97      1.95 o 
  -2   7   3       66.38      112.93      3.90 o 
  -1   7   3       34.11       60.36      5.20 o 
   0   7   3     1657.67     1730.97     19.60 o 
   1   7   3      684.45      742.60     11.05 o 
   2   7   3      960.94      842.58     12.30 o 
   3   7   3      189.92      221.24      6.21 o 
   4   7   3       85.85       95.10      4.88 o 
   5   7   3      205.62      218.61      6.67 o 
   6   7   3       32.32       24.20      3.28 o 
   7   7   3      325.36      283.75      8.21 o 
   8   7   3       66.45       74.13      6.87 o 
   9   7   3      148.80      166.11      7.57 o 
  10   7   3       70.34       74.62      4.86 o 
  11   7   3       16.65        7.47      2.96 o 
  12   7   3       64.58       57.51      4.77 o 
  13   7   3       16.16       13.28      3.95 o 
  14   7   3       11.76        5.59      3.91 o 
  15   7   3        1.51        3.46      3.85 o 
  16   7   3       16.50       28.11      5.70 o 
  17   7   3        9.38        3.13      4.62 o 
  18   7   3        4.18        0.39      5.26 o 
  19   7   3       13.37       18.42      6.25 o 
 -21   8   3        2.95       -7.81      7.81 o 
 -20   8   3       27.46       19.55      5.24 o 
 -19   8   3        6.49       10.63      4.39 o 
 -18   8   3       46.97       51.82      5.73 o 
 -17   8   3        4.54        1.50      3.37 o 
 -16   8   3        1.23       -0.06      2.69 o 
 -15   8   3        1.77        1.00      2.67 o 
 -14   8   3      185.37      191.00      6.78 o 
 -13   8   3      285.28      274.19      7.52 o 
 -12   8   3      591.49      592.74     12.47 o 
 -11   8   3       14.36       11.08      2.69 o 
 -10   8   3       81.89       82.49      5.51 o 
  -9   8   3       25.18       21.32      3.01 o 
  -8   8   3       11.92        5.04      1.93 o 
  -7   8   3      152.42      183.75      4.79 o 
  -6   8   3       70.80       83.14      4.22 o 
  -5   8   3       56.72       56.15      4.06 o 
  -4   8   3      231.04      205.33      6.32 o 
  -3   8   3     1215.72     1071.14     13.03 o 
  -2   8   3       24.55       29.16      3.06 o 
  -1   8   3      640.85      819.26     12.11 o 
   0   8   3     1132.89     1157.38     20.78 o 
   1   8   3      513.02      519.89      9.47 o 
   2   8   3     1154.54     1033.49     14.74 o 
   3   8   3        9.08       11.74      2.59 o 
   4   8   3        3.88        3.11      2.30 o 
   5   8   3        2.70        3.32      2.41 o 
   6   8   3       14.06       15.19      3.02 o 
   7   8   3      159.30      149.14      6.80 o 
   8   8   3      577.42      537.78     11.74 o 
   9   8   3      120.85      134.26      7.17 o 
  10   8   3        3.61        6.75      3.33 o 
  11   8   3       38.77       32.84      3.98 o 
  12   8   3       15.75        9.90      3.36 o 
  13   8   3       10.16        7.14      3.24 o 
  14   8   3       30.77       22.01      4.67 o 
  15   8   3        5.72       -0.12      5.15 o 
  16   8   3        6.42        4.85      4.14 o 
  17   8   3       21.74       34.00      5.74 o 
  18   8   3        6.49        8.95      4.99 o 
 -20   9   3        2.57       13.69      7.21 o 
 -19   9   3       84.08       90.17      8.38 o 
 -18   9   3        9.35       10.29      4.43 o 
 -17   9   3       28.71       21.94      4.36 o 
 -16   9   3        0.01        1.27      2.87 o 
 -15   9   3       34.90       33.56      3.82 o 
 -14   9   3       18.66       22.52      3.47 o 
 -13   9   3        9.87       11.32      3.01 o 
 -12   9   3        2.98       -0.69      2.45 o 
 -11   9   3        2.23        3.10      2.35 o 
 -10   9   3       36.44       38.57      3.37 o 
  -9   9   3       71.58       54.70      3.60 o 
  -8   9   3        1.33        2.77      2.07 o 
  -7   9   3      266.80      271.17      8.23 o 
  -6   9   3      233.90      206.14      7.81 o 
  -5   9   3        1.89        0.25      1.75 o 
  -4   9   3      300.34      341.71      6.99 o 
  -3   9   3        6.40       12.25      2.37 o 
  -2   9   3      263.70      249.89      6.82 o 
  -1   9   3       42.83       53.36      3.94 o 
   0   9   3      580.96      557.48     10.42 o 
   1   9   3      133.40      166.49      6.00 o 
   2   9   3      202.49      206.29      6.58 o 
   3   9   3      246.99      246.78      7.22 o 
   4   9   3       22.92       24.03      5.81 o 
   5   9   3       11.64       10.46      3.00 o 
   6   9   3       15.71       17.65      3.41 o 
   7   9   3       13.45       14.95      3.52 o 
   8   9   3       38.55       39.76      6.44 o 
   9   9   3      325.92      314.32      9.53 o 
  10   9   3       29.57       15.24      3.81 o 
  11   9   3       42.87       35.68      4.84 o 
  12   9   3        0.64        0.96      2.87 o 
  13   9   3       64.69       42.30      5.35 o 
  14   9   3        1.43        2.05      3.74 o 
  15   9   3       48.71       52.96      7.88 o 
  16   9   3        2.22        0.80      5.37 o 
  17   9   3       35.53       32.47      5.57 o 
  18   9   3       18.38       24.29      7.10 o 
 -19  10   3       25.53       32.22      6.15 o 
 -18  10   3        6.61       13.48      5.08 o 
 -17  10   3        7.14        6.65      4.73 o 
 -16  10   3        0.74        5.30      3.24 o 
 -15  10   3       36.65       39.45      4.63 o 
 -14  10   3        3.59        1.50      3.07 o 
 -13  10   3       30.93       34.84      3.89 o 
 -12  10   3      424.08      417.71      9.16 o 
 -11  10   3        7.21        6.52      2.71 o 
 -10  10   3      259.72      260.70      7.11 o 
  -9  10   3       29.61       44.65      4.36 o 
  -8  10   3        1.19       -0.71      2.52 o 
  -7  10   3      281.48      251.95      6.48 o 
  -6  10   3       19.59       13.96      2.57 o 
  -5  10   3      290.27      301.46      6.16 o 
  -4  10   3        0.17        0.33      1.89 o 
  -3  10   3       87.31      104.97      7.14 o 
  -2  10   3      457.68      401.19      9.92 o 
  -1  10   3       65.74       81.13      5.05 o 
   0  10   3      136.86      148.13      7.82 o 
   1  10   3      624.08      710.71     12.66 o 
   2  10   3       84.99       92.26      5.52 o 
   3  10   3      108.26       99.14      8.48 o 
   4  10   3      150.73      152.35      7.02 o 
   5  10   3      113.47      138.35      9.24 o 
   6  10   3      534.91      549.49     12.10 o 
   7  10   3      308.01      308.21      9.50 o 
   8  10   3      129.45      134.91      7.37 o 
   9  10   3       82.98       75.91      6.04 o 
  10  10   3      175.71      178.78      8.44 o 
  11  10   3       94.99       68.03      7.09 o 
  12  10   3        3.07       -1.47      3.44 o 
  13  10   3        0.31        5.56      3.92 o 
  14  10   3       18.47        8.86      5.77 o 
  15  10   3       55.46       47.09      6.12 o 
  16  10   3        2.67        5.70      4.46 o 
  17  10   3        0.17        3.06      4.58 o 
 -19  11   3       41.30       63.62     14.51 o 
 -18  11   3       16.46       22.52      6.22 o 
 -17  11   3       61.20       64.90      7.65 o 
 -16  11   3        5.67        9.95      4.18 o 
 -15  11   3        2.19        2.71      5.45 o 
 -14  11   3        8.00        0.90      3.52 o 
 -13  11   3       16.17       25.41      4.35 o 
 -12  11   3       10.99       12.35      3.75 o 
 -11  11   3        1.93       -1.07      2.95 o 
 -10  11   3       39.19       36.68      5.14 o 
  -9  11   3      472.94      483.87     12.92 o 
  -8  11   3      381.60      383.21     17.98 o 
  -7  11   3       26.78       22.51      3.25 o 
  -6  11   3       67.61       57.53      4.31 o 
  -5  11   3       10.60       23.23      4.07 o 
  -4  11   3      490.60      495.53     20.46 o 
  -3  11   3       52.05       49.04      5.86 o 
  -2  11   3      171.37      168.46      6.52 o 
  -1  11   3       14.03       14.43      3.71 o 
   0  11   3       24.08       19.28      3.39 o 
   1  11   3       52.04       43.09      4.44 o 
   2  11   3      100.63       76.28      8.80 o 
   3  11   3      148.74      128.41      6.72 o 
   4  11   3       23.44       25.22      3.93 o 
   5  11   3      618.91      622.95     13.04 o 
   6  11   3       14.77       15.54      3.84 o 
   7  11   3       61.98       68.69      5.72 o 
   8  11   3       23.70       21.99      4.24 o 
   9  11   3       29.56       15.81      4.08 o 
  10  11   3      176.54      164.86      8.71 o 
  11  11   3       24.32       18.66      4.25 o 
  12  11   3       15.74       23.99      4.77 o 
  13  11   3        2.81        3.55      4.46 o 
  14  11   3        1.00       -0.02      3.91 o 
  15  11   3        2.07        4.76      4.45 o 
  16  11   3        0.81       -0.87      4.29 o 
  17  11   3        1.61        6.03      5.93 o 
 -18  12   3       35.46       45.39      9.20 o 
 -17  12   3       22.48       30.97      7.48 o 
 -16  12   3        0.26       -1.85      4.79 o 
 -15  12   3        2.37        1.80      3.80 o 
 -14  12   3        7.11        4.85      3.71 o 
 -13  12   3        7.54        2.51      3.49 o 
 -12  12   3        8.38       10.62      3.70 o 
 -11  12   3       11.25       11.74      4.15 o 
 -10  12   3      142.46      154.11      8.94 o 
  -9  12   3        0.00        5.69      3.58 o 
  -8  12   3       26.84       22.19      3.84 o 
  -7  12   3       39.36       28.61      4.62 o 
  -6  12   3       26.44       19.04      4.14 o 
  -5  12   3      347.21      337.71     13.76 o 
  -4  12   3       19.22       24.79      5.35 o 
  -3  12   3       80.17       86.58      8.15 o 
  -2  12   3       63.89       70.00     12.03 o 
  -1  12   3      225.37      183.05      8.20 o 
   0  12   3        7.12        3.70      3.58 o 
   1  12   3     1167.60     1152.33     35.98 o 
   2  12   3      197.89      198.58      7.91 o 
   3  12   3      710.37      749.95     19.44 o 
   4  12   3      120.96      143.71      7.57 o 
   5  12   3      236.16      275.43      9.09 o 
   6  12   3       51.73       50.88      6.50 o 
   7  12   3       26.70       30.71      4.58 o 
   8  12   3       34.08       44.00      5.25 o 
   9  12   3       80.65       88.19     16.00 o 
  10  12   3       34.79       36.21      5.20 o 
  11  12   3        2.48        4.37      3.84 o 
  12  12   3       22.25       18.28      7.79 o 
  13  12   3        6.69       -2.03      3.89 o 
  14  12   3       45.45       51.42      6.41 o 
  15  12   3       45.02       63.35      7.00 o 
  16  12   3        0.86        5.95      6.14 o 
 -17  13   3        1.75       -8.18      8.18 o 
 -16  13   3        1.64       -4.78      4.78 o 
 -15  13   3        4.48       -0.86      4.01 o 
 -14  13   3        0.34       -1.25      3.74 o 
 -13  13   3        0.16       -3.46      3.46 o 
 -12  13   3        4.80       -2.51      3.41 o 
 -11  13   3       55.72       48.20      5.42 o 
 -10  13   3       47.37       54.06      6.98 o 
  -9  13   3      221.95      225.01     10.74 o 
  -8  13   3        8.93        7.73      3.94 o 
  -7  13   3        7.78        5.36      3.72 o 
  -6  13   3        9.74        4.38      4.65 o 
  -5  13   3      240.93      213.23     18.23 o 
  -4  13   3        8.13        8.56      4.74 o 
  -3  13   3       88.33      102.31      8.79 o 
  -2  13   3       88.49      103.61      9.05 o 
  -1  13   3       73.38       79.13      6.57 o 
   0  13   3       84.51       83.64      6.79 o 
   1  13   3      538.67      540.02     13.74 o 
   2  13   3      423.38      397.39     12.08 o 
   3  13   3      268.21      273.87     10.37 o 
   4  13   3      746.98      741.59     16.81 o 
   5  13   3      370.70      377.40     17.06 o 
   6  13   3       43.53       38.15      5.58 o 
   7  13   3        0.82        0.51      3.44 o 
   8  13   3        5.74        5.80      3.77 o 
   9  13   3       14.05       18.89      4.53 o 
  10  13   3       26.87       45.25      6.66 o 
  11  13   3        0.11        1.90      3.82 o 
  12  13   3        0.07        2.56      4.14 o 
  13  13   3       11.36        9.73      4.72 o 
  14  13   3        1.21       -1.12      4.35 o 
  15  13   3        0.04       -2.20      4.49 o 
 -16  14   3        0.68       -8.18      8.18 o 
 -15  14   3        0.60        5.95      4.38 o 
 -14  14   3       12.69       21.01      4.27 o 
 -13  14   3        1.08        0.84      3.48 o 
 -12  14   3       70.78       78.83      7.68 o 
 -11  14   3       18.12       17.49      4.46 o 
 -10  14   3        2.79       -0.94      3.79 o 
  -9  14   3       74.62       66.42      9.95 o 
  -8  14   3        5.35        8.21      4.07 o 
  -7  14   3       32.02       40.15      5.55 o 
  -6  14   3       15.78       16.18      5.26 o 
  -5  14   3        1.34        1.73      7.44 o 
  -4  14   3      109.01      129.99     10.79 o 
  -3  14   3        3.94       -3.48      5.21 o 
  -2  14   3       10.76        5.39      5.00 o 
  -1  14   3      120.90      120.52      8.06 o 
   0  14   3       19.17        8.97      4.13 o 
   1  14   3       43.59       30.17      5.87 o 
   2  14   3       36.69       31.71      5.36 o 
   3  14   3      538.87      489.40     13.80 o 
   4  14   3       10.13       10.37      4.44 o 
   5  14   3      192.83      173.06      9.79 o 
   6  14   3        0.58        2.12      3.96 o 
   7  14   3       13.62       11.79      4.65 o 
   8  14   3        1.41        6.65      4.55 o 
   9  14   3       10.51        9.56      4.71 o 
  10  14   3        2.12        3.35      4.43 o 
  11  14   3        1.67        6.72      4.93 o 
  12  14   3        0.22       -2.67      4.72 o 
  13  14   3        0.05       -1.19      4.72 o 
  14  14   3        0.46        5.92      6.82 o 
 -15  15   3        1.39        5.58      9.67 o 
 -14  15   3        0.02        4.08      4.26 o 
 -13  15   3        0.72        1.51      4.13 o 
 -12  15   3        9.53       11.67      4.44 o 
 -11  15   3        1.39        1.57      4.30 o 
 -10  15   3        1.61        3.60      3.80 o 
  -9  15   3        8.87       15.29      4.78 o 
  -8  15   3        4.85        1.86      5.26 o 
  -7  15   3        9.40        7.31      5.24 o 
  -6  15   3        0.16        0.71      4.71 o 
  -5  15   3        1.62       -2.64      4.46 o 
  -4  15   3       56.77       63.33      8.74 o 
  -3  15   3        5.31       -3.48      7.63 o 
  -2  15   3        9.22        6.48     10.42 o 
  -1  15   3       71.39       68.26     11.27 o 
   0  15   3        1.19        2.72      3.83 o 
   1  15   3        2.49        3.60      4.08 o 
   2  15   3       34.22       37.51      5.84 o 
   3  15   3        0.82        5.70      4.22 o 
   4  15   3       66.99       68.62      6.99 o 
   5  15   3       87.39       83.39      7.58 o 
   6  15   3       35.40       49.24      6.27 o 
   7  15   3        0.42        4.10      4.15 o 
   8  15   3        0.84        4.13      4.40 o 
   9  15   3        0.04        6.97      4.79 o 
  10  15   3       51.85       55.62      7.01 o 
  11  15   3       15.74       21.95      7.01 o 
  12  15   3        0.55       -3.12      5.00 o 
  13  15   3        2.63        1.86      9.67 o 
 -13  16   3       14.30        9.14      5.42 o 
 -12  16   3        0.01       -1.45      4.26 o 
 -11  16   3       30.75       34.09      5.64 o 
 -10  16   3       13.53       16.01      5.56 o 
  -9  16   3        6.40        9.07      4.97 o 
  -8  16   3        0.01       -0.71      4.39 o 
  -7  16   3       39.37       40.20      7.35 o 
  -6  16   3       32.03       39.05      7.37 o 
  -5  16   3        1.28        1.07      5.12 o 
  -4  16   3       36.71       34.33      8.74 o 
  -3  16   3       60.34       63.78     14.86 o 
  -2  16   3        6.63        4.73      4.41 o 
  -1  16   3        0.03        3.49      4.30 o 
   0  16   3        1.19        5.09      4.44 o 
   1  16   3        8.80       10.35      4.72 o 
   2  16   3       47.11       52.80      6.57 o 
   3  16   3        0.49        0.11      4.25 o 
   4  16   3       26.35       34.20      5.92 o 
   5  16   3      101.67      107.80      8.58 o 
   6  16   3        2.32       -1.88      4.25 o 
   7  16   3       72.58       55.78      6.99 o 
   8  16   3        0.02       -4.84      4.84 o 
   9  16   3        2.06        0.77      5.87 o 
  10  16   3       16.27       17.76      5.71 o 
  11  16   3        2.33        2.78      5.21 o 
 -11  17   3        4.52        4.03      5.36 o 
 -10  17   3        1.08       -2.90      4.64 o 
  -9  17   3       21.23       22.48      6.28 o 
  -8  17   3        4.86        3.04      4.88 o 
  -7  17   3        5.16        0.42      4.50 o 
  -6  17   3        0.16        4.41      4.13 o 
  -5  17   3       79.31       90.58      7.28 o 
  -4  17   3        8.12        2.71      4.61 o 
  -3  17   3       48.61       49.01      6.51 o 
  -2  17   3       60.92       65.80      7.16 o 
  -1  17   3        1.03        2.23      4.51 o 
   0  17   3       20.59       23.85      7.46 o 
   1  17   3        1.85        3.13      4.58 o 
   2  17   3        5.04        9.31      4.85 o 
   3  17   3        0.47        0.92      4.72 o 
   4  17   3      149.89      141.04      9.78 o 
   5  17   3       15.12        5.35      5.05 o 
   6  17   3       94.40       82.11      8.16 o 
   7  17   3        1.16       -2.96      4.58 o 
   8  17   3       12.98       12.24      6.57 o 
   9  17   3       37.68       44.74      6.94 o 
  -9  18   3        9.19        9.79      5.85 o 
  -8  18   3       12.31       12.34      5.77 o 
  -7  18   3        0.05        4.27      5.26 o 
  -6  18   3        0.09        4.36      5.18 o 
  -5  18   3        5.80        0.17      4.37 o 
  -4  18   3       16.62        6.59      4.51 o 
  -3  18   3       13.97       11.09      5.40 o 
  -2  18   3        2.39       -2.03      4.91 o 
  -1  18   3        4.77        8.77      5.34 o 
   0  18   3        0.27        5.31      5.05 o 
   1  18   3       27.50       25.09      6.19 o 
   2  18   3       30.66       33.66      8.11 o 
   3  18   3       56.61       73.00      7.79 o 
   4  18   3       27.38       34.64      6.45 o 
   5  18   3        6.66        8.03      5.22 o 
   6  18   3        0.24       -0.87      5.13 o 
   7  18   3        9.03       13.36      7.14 o 
  -5  19   3        1.23        6.44      5.61 o 
  -4  19   3        0.86        1.18      4.63 o 
  -3  19   3       22.73       20.81      5.38 o 
  -2  19   3        3.62       -2.88      5.00 o 
  -1  19   3        0.02       -1.49      4.94 o 
   0  19   3       10.10       10.09      5.58 o 
   1  19   3        0.37        3.59      5.30 o 
   2  19   3       22.06       22.78      6.07 o 
   3  19   3        0.04        2.42      6.05 o 
   4  19   3       20.78        9.67     10.42 o 
 -22   0   4        0.39       -2.17      7.24 o 
 -21   0   4        5.38       -1.15      4.98 o 
 -20   0   4       44.48       44.00      7.03 o 
 -19   0   4        0.98        4.64      4.26 o 
 -18   0   4      182.25      180.66      9.92 o 
 -17   0   4       45.92       37.17      5.23 o 
 -16   0   4        5.81        2.29      3.99 o 
 -15   0   4      195.91      200.68     11.04 o 
 -14   0   4      103.35       96.70      7.88 o 
 -13   0   4      103.79      104.69      7.72 o 
 -12   0   4      593.28      629.91     15.21 o 
 -11   0   4      685.17      630.91     14.52 o 
 -10   0   4      227.23      242.46      8.39 o 
  -9   0   4      700.65      600.24     11.09 o 
  -8   0   4     2487.85     3216.98     43.02 o 
  -7   0   4        2.71        6.94      3.15 o 
  -6   0   4      633.07      710.66     14.66 o 
  -5   0   4     6129.03     6268.53     70.44 o 
  -4   0   4       61.74       95.61      9.67 o 
  -3   0   4      407.50      457.58     17.48 o 
  -2   0   4     2401.77     2353.03     51.34 o 
  -1   0   4      297.87      325.52     13.02 o 
   0   0   4     4817.47     4654.71     87.42 o 
   1   0   4     4273.83     4496.23     82.96 o 
   2   0   4     5493.33     5633.50    100.07 o 
   3   0   4     5999.76     5965.47     77.43 o 
   4   0   4       66.05       74.78     10.04 o 
   5   0   4     2336.62     2399.68     36.91 o 
   6   0   4      236.29      247.48      9.55 o 
   7   0   4       41.32       16.47      3.99 o 
   8   0   4      225.79      205.26      9.92 o 
   9   0   4     1723.03     1684.34     32.87 o 
  10   0   4       77.71       93.33      8.94 o 
  11   0   4      204.04      214.45     12.58 o 
  12   0   4      126.97      112.46     10.63 o 
  13   0   4        1.49       -3.04      5.09 o 
  14   0   4       10.92        5.69      6.14 o 
  15   0   4      244.44      232.06     18.04 o 
  16   0   4      112.59      142.15     13.66 o 
  17   0   4       11.58       15.23      6.87 o 
  18   0   4        1.63       -0.14      9.11 o 
  19   0   4        0.73        3.91      6.82 o 
  20   0   4        1.56       -2.23     11.90 o 
 -22   1   4        3.04       -0.41      4.96 o 
 -21   1   4       14.21       22.39      4.28 o 
 -20   1   4        9.94       11.17      3.80 o 
 -19   1   4        1.15        5.24      2.99 o 
 -18   1   4        0.16        3.38      2.68 o 
 -17   1   4       15.61       16.96      3.39 o 
 -16   1   4       30.11       31.55      3.66 o 
 -15   1   4      355.60      356.10      8.19 o 
 -14   1   4        0.13       -2.35      2.35 o 
 -13   1   4       45.88       43.46      3.91 o 
 -12   1   4      127.80      146.92      7.07 o 
 -11   1   4       11.47       10.76      2.33 o 
 -10   1   4        0.72        0.55      1.60 o 
  -9   1   4      573.29      538.64      7.44 o 
  -8   1   4      573.68      488.34      7.67 o 
  -7   1   4     6764.75     7045.95     56.49 o 
  -6   1   4      830.01      744.17     10.57 o 
  -5   1   4      791.35      885.87     11.41 o 
  -4   1   4     2641.64     2617.69     29.34 o 
  -3   1   4       72.46       55.65      5.26 o 
  -2   1   4      194.58      222.52     11.72 o 
  -1   1   4      367.67      397.40     21.76 o 
   0   1   4      133.77      112.87      6.14 o 
   1   1   4      139.53      159.80      5.52 o 
   2   1   4     2189.16     2263.47     26.81 o 
   3   1   4     1216.60     1064.55     13.87 o 
   4   1   4       67.84       52.38      3.87 o 
   5   1   4       23.04       23.34      3.73 o 
   6   1   4      910.98      887.99     13.46 o 
   7   1   4      776.16      840.32     13.80 o 
   8   1   4     1287.07     1293.85     18.98 o 
   9   1   4       61.69       75.36      7.57 o 
  10   1   4       37.29       34.67      3.54 o 
  11   1   4      507.34      513.89      9.93 o 
  12   1   4       87.53       84.65      5.11 o 
  13   1   4      710.04      733.44     22.55 o 
  14   1   4      131.59      112.34      8.07 o 
  15   1   4        4.43        5.98      4.21 o 
  16   1   4       22.23       13.12      5.05 o 
  17   1   4        0.72        5.96      4.38 o 
  18   1   4       23.78       21.55      5.55 o 
  19   1   4       17.93       23.11      5.90 o 
  20   1   4        5.90       15.68      9.30 o 
 -22   2   4       14.24       18.32      6.02 o 
 -21   2   4        1.54        2.39      3.62 o 
 -20   2   4       17.77       21.79      4.09 o 
 -19   2   4       26.93       31.32      3.84 o 
 -18   2   4       87.98       82.96      5.60 o 
 -17   2   4        0.07        1.66      2.80 o 
 -16   2   4       75.68       71.99      4.78 o 
 -15   2   4        1.69        0.19      2.40 o 
 -14   2   4      142.13      132.66      5.71 o 
 -13   2   4       37.15       37.99      3.37 o 
 -12   2   4        0.97        1.29      1.99 o 
 -11   2   4       26.97       27.56      3.82 o 
 -10   2   4      472.95      519.49      9.51 o 
  -9   2   4      398.85      453.42      7.19 o 
  -8   2   4     2627.94     2623.01     23.26 o 
  -7   2   4        1.30        2.39      1.57 o 
  -6   2   4      471.34      502.29      8.51 o 
  -5   2   4       81.01       64.48      4.99 o 
  -4   2   4      163.85      115.33      5.30 o 
  -3   2   4     4383.48     4187.92     49.19 o 
  -2   2   4      810.63      918.15     26.41 o 
  -1   2   4      247.85      167.41      9.67 o 
   0   2   4       14.78       25.05      3.57 o 
   1   2   4       43.62       27.16      3.65 o 
   2   2   4      262.01      337.05     16.74 o 
   3   2   4      488.00      495.83      7.25 o 
   4   2   4      193.36      271.79      9.17 o 
   5   2   4     2259.01     2426.19     26.48 o 
   6   2   4      237.10      191.06      6.02 o 
   7   2   4      487.59      425.31     12.46 o 
   8   2   4      111.72      125.77      4.90 o 
   9   2   4       11.76       14.71      3.25 o 
  10   2   4       31.32       36.66      3.51 o 
  11   2   4      175.62      181.40      6.69 o 
  12   2   4       13.36       10.75      3.68 o 
  13   2   4        0.01        2.75      2.76 o 
  14   2   4        6.35       12.99      3.48 o 
  15   2   4       41.80       40.32      7.36 o 
  16   2   4        1.68       -1.05      3.97 o 
  17   2   4        5.23        4.97      6.44 o 
  18   2   4       73.81       67.70      7.51 o 
  19   2   4       37.00       31.04      6.32 o 
  20   2   4        9.04        9.66      9.05 o 
 -22   3   4        0.13       -3.42      4.73 o 
 -21   3   4        1.64       -2.02      3.58 o 
 -20   3   4       17.54       20.91      4.19 o 
 -19   3   4        7.42        2.24      3.32 o 
 -18   3   4       41.79       35.82      4.20 o 
 -17   3   4        9.41        4.27      2.97 o 
 -16   3   4       39.47       54.18      4.42 o 
 -15   3   4      100.85      104.29      5.43 o 
 -14   3   4      184.36      191.39      7.40 o 
 -13   3   4      269.60      276.23      7.75 o 
 -12   3   4       21.33       18.63      2.99 o 
 -11   3   4      283.08      246.92      6.25 o 
 -10   3   4      201.02      216.20      5.65 o 
  -9   3   4      629.38      661.06      9.35 o 
  -8   3   4      772.03      849.89     11.76 o 
  -7   3   4     4512.63     4859.84     37.52 o 
  -6   3   4     2537.66     2306.23     21.55 o 
  -5   3   4     1747.26     1644.68     25.27 o 
  -4   3   4       27.27       25.54      5.58 o 
  -3   3   4      319.13      334.47     21.58 o 
  -2   3   4     1080.62     1043.16     21.30 o 
  -1   3   4      391.37      389.97     11.80 o 
   0   3   4       38.31       49.11      7.44 o 
   1   3   4     1732.48     1770.22     26.28 o 
   2   3   4       35.59       61.75      6.84 o 
   3   3   4     1207.54     1060.74     20.07 o 
   4   3   4      579.09      554.31     17.11 o 
   5   3   4       51.05       49.84      3.92 o 
   6   3   4      120.20      110.67      5.30 o 
   7   3   4      147.78      160.08      4.72 o 
   8   3   4        0.80        2.88      1.96 o 
   9   3   4       26.98       25.75      3.05 o 
  10   3   4      232.61      222.28      6.75 o 
  11   3   4       11.51       11.62      2.97 o 
  12   3   4       35.59       32.70      3.90 o 
  13   3   4      110.95      112.88      9.28 o 
  14   3   4       65.17       60.88      5.89 o 
  15   3   4      119.73      132.15      7.41 o 
  16   3   4      120.41      117.39      9.89 o 
  17   3   4       29.34       22.87      5.72 o 
  18   3   4        2.49        0.02      4.34 o 
  19   3   4       10.92       16.53      6.44 o 
 -22   4   4       74.61       92.20     13.37 o 
 -21   4   4        3.58        8.75      5.14 o 
 -20   4   4        6.36        4.99      4.15 o 
 -19   4   4       58.29       50.74      4.86 o 
 -18   4   4        4.50        4.24      3.06 o 
 -17   4   4        0.01       -0.94      2.77 o 
 -16   4   4       67.44       73.07      5.03 o 
 -15   4   4       76.26       76.78      5.48 o 
 -14   4   4       66.73       66.44      5.03 o 
 -13   4   4      712.33      677.73     12.17 o 
 -12   4   4      821.81      824.94     13.12 o 
 -11   4   4      444.45      421.40      8.25 o 
 -10   4   4        4.42        2.07      1.94 o 
  -9   4   4       15.18       10.23      2.18 o 
  -8   4   4      198.03      194.04      5.96 o 
  -7   4   4      100.21       95.48      3.85 o 
  -6   4   4      132.56      134.59      3.82 o 
  -5   4   4     1065.32     1197.80     13.88 o 
  -4   4   4      343.16      348.12      6.48 o 
  -3   4   4        1.44        0.18      1.28 o 
  -2   4   4      119.57      115.42      3.66 o 
  -1   4   4     2643.72     2904.21     32.48 o 
   0   4   4      257.95      210.96      5.36 o 
   1   4   4     1193.88     1224.80     16.73 o 
   2   4   4      163.41      173.84      5.70 o 
   3   4   4      419.28      408.39     16.93 o 
   4   4   4      216.61      268.90     16.55 o 
   5   4   4      791.74      810.78     10.17 o 
   6   4   4        0.45        1.81      1.69 o 
   7   4   4       41.70       48.48      3.28 o 
   8   4   4       36.52       32.10      3.30 o 
   9   4   4       45.01       37.65      3.58 o 
  10   4   4        2.41        7.90      2.68 o 
  11   4   4       18.47        9.88      3.09 o 
  12   4   4        8.18        5.59      3.65 o 
  13   4   4       87.64       73.87      5.44 o 
  14   4   4       13.02       20.21      3.84 o 
  15   4   4       38.39       53.20      5.09 o 
  16   4   4       40.73       36.35      6.01 o 
  17   4   4       22.90       24.70      5.40 o 
  18   4   4        1.80        2.98      4.73 o 
  19   4   4       22.67       23.63      6.00 o 
 -22   5   4        0.01        0.37      6.54 o 
 -21   5   4       27.25       29.43      8.91 o 
 -20   5   4       35.31       38.05      5.50 o 
 -19   5   4       30.74       28.48      8.29 o 
 -18   5   4        2.40        4.13      3.19 o 
 -17   5   4        9.40        5.04      3.35 o 
 -16   5   4      572.61      583.31     12.51 o 
 -15   5   4      289.28      319.87      9.12 o 
 -14   5   4      203.17      213.20      7.80 o 
 -13   5   4      422.86      454.25     10.15 o 
 -12   5   4      704.95      670.46     11.07 o 
 -11   5   4      139.89      147.65      5.76 o 
 -10   5   4      121.72      112.25      4.97 o 
  -9   5   4      969.72      936.60     12.80 o 
  -8   5   4       15.83       12.74      2.30 o 
  -7   5   4       32.05       20.71      2.37 o 
  -6   5   4      739.39      803.65     10.52 o 
  -5   5   4       30.56       25.97      2.55 o 
  -4   5   4      182.60      155.73      5.05 o 
  -3   5   4      307.25      247.91      9.08 o 
  -2   5   4     4023.28     4367.99     47.98 o 
  -1   5   4      159.79      179.15      5.68 o 
   0   5   4     1376.20     1439.58     27.22 o 
   1   5   4        2.41        7.23      2.27 o 
   2   5   4     2044.58     1928.12     36.46 o 
   3   5   4     2073.55     2227.95     27.13 o 
   4   5   4        2.75        8.05      1.77 o 
   5   5   4      945.08     1109.68     14.61 o 
   6   5   4       38.85       35.08      3.63 o 
   7   5   4       82.47       91.55      4.49 o 
   8   5   4      197.94      178.95      6.03 o 
   9   5   4       81.16      103.65      6.86 o 
  10   5   4        0.04        1.75      2.60 o 
  11   5   4       86.89       92.47      5.57 o 
  12   5   4      636.07      631.44     12.29 o 
  13   5   4        0.74        1.80      3.05 o 
  14   5   4        1.02        1.83      3.38 o 
  15   5   4       28.53       29.34      4.48 o 
  16   5   4       11.02        6.97      3.85 o 
  17   5   4        8.61        0.16      4.53 o 
  18   5   4        5.92       -0.99      4.54 o 
  19   5   4        0.12        0.56      5.83 o 
 -21   6   4        1.12       -1.21      4.82 o 
 -20   6   4        7.85        2.01      4.14 o 
 -19   6   4        9.65       14.29      4.11 o 
 -18   6   4        0.10        3.32      3.11 o 
 -17   6   4      103.04      102.80      6.92 o 
 -16   6   4       56.52       59.32      5.38 o 
 -15   6   4        2.09        6.59      3.33 o 
 -14   6   4      373.04      374.61     13.06 o 
 -13   6   4        5.20       11.52      3.28 o 
 -12   6   4      629.96      642.55     11.09 o 
 -11   6   4       32.02       39.27      3.81 o 
 -10   6   4       89.99      118.62      5.62 o 
  -9   6   4       11.63       19.16      2.85 o 
  -8   6   4        2.76        1.10      2.00 o 
  -7   6   4        0.44        0.60      1.83 o 
  -6   6   4        0.01        1.88      1.99 o 
  -5   6   4       24.53       24.85      2.89 o 
  -4   6   4      473.35      531.15     17.16 o 
  -3   6   4      197.10      222.18      6.85 o 
  -2   6   4      375.36      399.36      9.15 o 
  -1   6   4       42.56       33.08      3.35 o 
   0   6   4       39.62       21.46      1.99 o 
   1   6   4      449.24      426.06      7.39 o 
   2   6   4      533.68      489.25      9.66 o 
   3   6   4      311.72      271.50      7.36 o 
   4   6   4     2319.16     2226.52     24.57 o 
   5   6   4        0.01        1.89      2.00 o 
   6   6   4      205.85      166.28      5.93 o 
   7   6   4        5.74        4.74      2.44 o 
   8   6   4        0.25       -2.02      2.43 o 
   9   6   4       71.05       83.83      5.05 o 
  10   6   4       11.78        8.17      2.89 o 
  11   6   4       25.34       25.62      4.16 o 
  12   6   4       62.66       68.41      7.57 o 
  13   6   4       61.22       58.61      5.64 o 
  14   6   4       16.10       17.86      4.39 o 
  15   6   4       15.09       23.56      4.65 o 
  16   6   4       45.23       50.41      8.16 o 
  17   6   4        1.06        6.96      5.38 o 
  18   6   4       37.98       50.39      8.15 o 
  19   6   4        4.02        0.00     12.28 o 
 -21   7   4        0.03       -5.11      6.36 o 
 -20   7   4        1.94       10.16      6.09 o 
 -19   7   4        2.88        4.86      4.06 o 
 -18   7   4       18.56       16.23      4.56 o 
 -17   7   4        5.67        8.96      3.99 o 
 -16   7   4       30.27       36.41      4.77 o 
 -15   7   4      105.00       98.33      6.30 o 
 -14   7   4      248.08      244.67     11.38 o 
 -13   7   4      659.37      702.95     13.06 o 
 -12   7   4       23.54       15.04      3.39 o 
 -11   7   4      298.77      299.07      6.47 o 
 -10   7   4      141.63      155.72      5.14 o 
  -9   7   4      242.76      212.57      8.65 o 
  -8   7   4      120.35      141.36      4.96 o 
  -7   7   4      160.51      169.97      4.99 o 
  -6   7   4       14.37        9.88      1.92 o 
  -5   7   4      230.55      233.79      5.82 o 
  -4   7   4       32.65       52.05      3.27 o 
  -3   7   4      594.25      723.28     11.09 o 
  -2   7   4      525.75      494.74     12.03 o 
  -1   7   4     1948.18     2085.51     23.02 o 
   0   7   4      813.19      817.56     14.44 o 
   1   7   4     2027.06     2203.65     34.41 o 
   2   7   4       20.27       10.17      2.67 o 
   3   7   4       45.71       49.84      6.32 o 
   4   7   4       86.42      104.50      5.74 o 
   5   7   4      314.48      293.88      7.07 o 
   6   7   4      247.29      264.00      7.13 o 
   7   7   4       96.38      104.85      6.50 o 
   8   7   4       67.25       61.59      4.98 o 
   9   7   4      374.72      365.69     10.90 o 
  10   7   4       56.10       44.50      4.75 o 
  11   7   4      313.87      322.79     12.40 o 
  12   7   4      247.92      236.27     10.09 o 
  13   7   4       46.08       44.98      5.34 o 
  14   7   4        1.11        7.03      3.82 o 
  15   7   4       82.35       77.13      6.83 o 
  16   7   4       15.28       17.17      4.86 o 
  17   7   4        6.97       15.37      6.22 o 
  18   7   4        8.44       11.74      6.61 o 
 -20   8   4        0.87        6.58      5.17 o 
 -19   8   4        1.59        7.31      4.30 o 
 -18   8   4        0.18       -0.16      4.21 o 
 -17   8   4        2.52        0.01      3.48 o 
 -16   8   4      136.92      130.25      8.01 o 
 -15   8   4      263.38      247.62      9.64 o 
 -14   8   4       60.31       65.41      5.76 o 
 -13   8   4     1208.40     1238.15     22.98 o 
 -12   8   4       33.78       37.66      3.63 o 
 -11   8   4      365.31      343.40      7.62 o 
 -10   8   4     1979.15     1940.17     22.66 o 
  -9   8   4        0.35       -1.28      2.01 o 
  -8   8   4       55.69       72.94      3.90 o 
  -7   8   4        4.79        5.25      2.02 o 
  -6   8   4       12.43       15.71      2.48 o 
  -5   8   4      228.13      206.39      5.64 o 
  -4   8   4      465.65      483.41      9.22 o 
  -3   8   4       34.99       41.68      3.36 o 
  -2   8   4       77.14       94.19      5.37 o 
  -1   8   4      546.59      603.79     12.35 o 
   0   8   4     1746.50     1764.23     24.60 o 
   1   8   4     1487.04     1544.11     22.67 o 
   2   8   4     1535.50     1523.35     23.95 o 
   3   8   4      300.31      284.97      8.61 o 
   4   8   4       91.77       87.28      5.96 o 
   5   8   4        4.97        0.95      2.95 o 
   6   8   4        3.56       10.32      3.04 o 
   7   8   4      101.65       76.67      5.42 o 
   8   8   4       22.30       16.11      4.56 o 
   9   8   4       16.80       24.76      3.98 o 
  10   8   4       35.08       21.28      4.07 o 
  11   8   4       40.87       32.48      6.18 o 
  12   8   4      158.65      164.48      9.67 o 
  13   8   4       45.33       57.20      5.77 o 
  14   8   4        6.60        3.00      3.94 o 
  15   8   4        4.51        9.20      4.45 o 
  16   8   4       53.97       59.26      6.52 o 
  17   8   4        7.41        2.85      5.71 o 
  18   8   4        6.88        5.21     13.02 o 
 -20   9   4        0.52       -5.68      5.68 o 
 -19   9   4       22.20       24.41     10.74 o 
 -18   9   4       13.05       13.24      6.98 o 
 -17   9   4        2.35        4.96      5.01 o 
 -16   9   4       34.47       37.46      5.23 o 
 -15   9   4       12.08        6.81      3.82 o 
 -14   9   4       13.83       24.82      4.82 o 
 -13   9   4       27.40       21.95      4.48 o 
 -12   9   4        0.80        0.00      2.20 o 
 -11   9   4      526.09      513.21      9.65 o 
 -10   9   4        4.59        6.58      2.56 o 
  -9   9   4       35.41       42.42      4.24 o 
  -8   9   4        7.37        9.86      2.99 o 
  -7   9   4       28.11       19.11      2.92 o 
  -6   9   4        2.08       -1.08      2.06 o 
  -5   9   4      139.95      127.59      5.65 o 
  -4   9   4        5.38        1.28      2.30 o 
  -3   9   4        7.15       13.80      2.77 o 
  -2   9   4      619.84      664.90     11.65 o 
  -1   9   4       65.06       67.62      5.15 o 
   0   9   4       19.82       25.18      3.71 o 
   1   9   4       71.78       68.44      5.27 o 
   2   9   4        1.16        3.22      2.89 o 
   3   9   4        7.80        7.39      3.23 o 
   4   9   4      412.32      410.50     11.25 o 
   5   9   4      134.09      144.40      7.65 o 
   6   9   4        0.04        4.11      3.42 o 
   7   9   4      123.83      142.98      7.01 o 
   8   9   4      180.35      195.92      7.94 o 
   9   9   4        2.61        3.18      3.18 o 
  10   9   4      148.39      132.51      8.00 o 
  11   9   4       12.03       10.06      3.68 o 
  12   9   4        0.00        3.43      3.64 o 
  13   9   4        2.57        3.93      3.94 o 
  14   9   4        0.23        2.76      3.99 o 
  15   9   4       53.02       50.41      6.26 o 
  16   9   4       21.30       29.84      5.54 o 
  17   9   4        0.42        5.33      5.83 o 
 -19  10   4      121.58      145.85     24.93 o 
 -18  10   4        0.18        5.79      4.97 o 
 -17  10   4        9.16       -0.50      4.35 o 
 -16  10   4        1.58        6.20      4.50 o 
 -15  10   4        4.62        2.20      4.34 o 
 -14  10   4        1.90        3.91      4.34 o 
 -13  10   4      100.31      119.34      8.90 o 
 -12  10   4        0.03       -1.06      2.83 o 
 -11  10   4        3.44        1.74      2.80 o 
 -10  10   4       76.38       66.49      5.00 o 
  -9  10   4       42.02       51.49      5.56 o 
  -8  10   4      169.82      184.56      6.51 o 
  -7  10   4       20.85       21.54      3.20 o 
  -6  10   4       96.68       92.07      5.45 o 
  -5  10   4      168.46      165.91      6.21 o 
  -4  10   4       25.49       28.86      3.52 o 
  -3  10   4      153.75      177.64      8.05 o 
  -2  10   4      289.76      264.38      8.79 o 
  -1  10   4        8.78       17.51      3.77 o 
   0  10   4       71.28       57.66      8.51 o 
   1  10   4        9.45        4.65      3.21 o 
   2  10   4       86.29      110.42      7.06 o 
   3  10   4     1376.05     1404.22     23.32 o 
   4  10   4       27.80       39.36      5.33 o 
   5  10   4     1199.37     1160.13     21.22 o 
   6  10   4        2.87        6.92      3.90 o 
   7  10   4      126.57      134.77      8.56 o 
   8  10   4        9.82       14.12      3.86 o 
   9  10   4       55.34       68.15      5.87 o 
  10  10   4        3.09        4.43      3.55 o 
  11  10   4       15.34       13.05      4.11 o 
  12  10   4       38.05       42.22      5.26 o 
  13  10   4        3.68        6.87      4.12 o 
  14  10   4        9.80        2.95      4.24 o 
  15  10   4       29.81       29.43      6.77 o 
  16  10   4        0.18       15.07      5.13 o 
  17  10   4       40.85       72.54     19.35 o 
 -18  11   4       54.54       57.29     13.39 o 
 -17  11   4        6.70       19.94      7.07 o 
 -16  11   4        6.78        4.82      5.65 o 
 -15  11   4        0.18       -1.00      4.98 o 
 -14  11   4        0.00       -5.21      5.21 o 
 -13  11   4        8.02        7.86      5.24 o 
 -12  11   4      118.27      125.62      9.47 o 
 -11  11   4       19.20       16.51      3.85 o 
 -10  11   4      124.93      133.18      6.41 o 
  -9  11   4      275.78      264.28      7.77 o 
  -8  11   4        0.68        3.40      2.72 o 
  -7  11   4       43.93       31.04      3.65 o 
  -6  11   4      151.01      166.00      6.69 o 
  -5  11   4       62.14       58.78      4.34 o 
  -4  11   4      403.36      371.51      8.51 o 
  -3  11   4       22.41       21.96      5.08 o 
  -2  11   4      128.74      152.70      7.93 o 
  -1  11   4      320.16      293.99      9.74 o 
   0  11   4        1.74        5.22      6.58 o 
   1  11   4      112.60      123.64      7.69 o 
   2  11   4       18.90       20.71      4.18 o 
   3  11   4        2.79       -3.01      3.01 o 
   4  11   4      214.68      191.51      9.31 o 
   5  11   4      192.08      204.31      9.68 o 
   6  11   4       12.27       11.44      4.31 o 
   7  11   4     1001.48     1063.37     21.46 o 
   8  11   4      609.38      611.46     13.74 o 
   9  11   4        1.88       -1.31      3.36 o 
  10  11   4       28.13       21.87      4.35 o 
  11  11   4       10.36       10.82      4.16 o 
  12  11   4       15.34       15.53      4.67 o 
  13  11   4       11.80        7.97      4.38 o 
  14  11   4        0.01        1.01      4.25 o 
  15  11   4        3.95        0.53      4.40 o 
  16  11   4        0.00        5.45      7.29 o 
 -17  12   4        4.37        2.23      8.18 o 
 -16  12   4        0.24        0.89      5.91 o 
 -15  12   4        3.37       12.83     10.42 o 
 -14  12   4        3.70        1.92      5.12 o 
 -13  12   4        6.84       17.84      6.14 o 
 -12  12   4        0.09        7.10      3.94 o 
 -11  12   4      145.72      150.16     10.14 o 
 -10  12   4       48.15       33.72      5.01 o 
  -9  12   4       29.51       33.53      6.50 o 
  -8  12   4       42.12       38.36      5.06 o 
  -7  12   4       20.33       12.07      3.92 o 
  -6  12   4      228.73      198.33      9.72 o 
  -5  12   4        1.58       -0.71      3.81 o 
  -4  12   4        2.81        0.50      3.89 o 
  -3  12   4        1.13        4.15      3.53 o 
  -2  12   4      116.56      118.50      7.69 o 
  -1  12   4        1.06        2.65      4.04 o 
   0  12   4       12.43       13.37      4.04 o 
   1  12   4       13.08       18.01      4.26 o 
   2  12   4        1.59        3.34      4.38 o 
   3  12   4      358.33      373.74     11.91 o 
   4  12   4      237.92      240.66      9.86 o 
   5  12   4      154.93      153.94     10.94 o 
   6  12   4      126.38      140.51     20.75 o 
   7  12   4       26.52       19.14      5.21 o 
   8  12   4       30.75       39.86      6.64 o 
   9  12   4       44.74       34.19      4.96 o 
  10  12   4        0.90        3.14      3.70 o 
  11  12   4       37.01       43.65      5.69 o 
  12  12   4        1.48       10.66      4.40 o 
  13  12   4        3.05        8.32      4.56 o 
  14  12   4        3.67        4.89      4.53 o 
  15  12   4        0.18        2.95      5.44 o 
 -16  13   4        0.05        1.67      8.00 o 
 -15  13   4        0.34       -0.19      5.91 o 
 -14  13   4       31.26       33.98      8.00 o 
 -13  13   4       10.60        4.27      5.51 o 
 -12  13   4       41.54       46.88      7.89 o 
 -11  13   4        4.44       -1.42      3.77 o 
 -10  13   4       14.56       12.95      4.32 o 
  -9  13   4       84.35       81.67      6.90 o 
  -8  13   4        0.02        1.82      3.62 o 
  -7  13   4       42.65       35.56      6.51 o 
  -6  13   4       18.08       18.97      5.26 o 
  -5  13   4       10.26       14.06      4.98 o 
  -4  13   4        0.11        6.70      6.32 o 
  -3  13   4        4.79        7.90      5.95 o 
  -2  13   4      104.13       82.78      7.94 o 
  -1  13   4      242.72      270.26     24.55 o 
   0  13   4       32.81       27.63      5.88 o 
   1  13   4       55.77       44.53      8.74 o 
   2  13   4       70.75       57.03      7.09 o 
   3  13   4      258.96      248.53     17.37 o 
   4  13   4       79.18       68.17      7.52 o 
   5  13   4       31.32       25.86      5.24 o 
   6  13   4      412.19      398.35     13.20 o 
   7  13   4       10.45       12.48      5.21 o 
   8  13   4       42.48       32.49      5.17 o 
   9  13   4        7.93       11.59      4.23 o 
  10  13   4        0.05       -3.35      3.77 o 
  11  13   4        1.82        9.44      4.32 o 
  12  13   4        0.15       -1.13      4.51 o 
  13  13   4        1.75        4.95      4.63 o 
  14  13   4        4.53        3.24      4.59 o 
 -15  14   4        0.46        5.67      6.70 o 
 -14  14   4        1.62       -2.98      7.81 o 
 -13  14   4        0.01       -2.23      5.26 o 
 -12  14   4        6.43       15.97      6.70 o 
 -11  14   4        0.98       -3.00      4.14 o 
 -10  14   4       16.97       14.23      4.61 o 
  -9  14   4       96.23       79.64     13.58 o 
  -8  14   4       11.79       10.13      5.12 o 
  -7  14   4       58.01       63.96      7.73 o 
  -6  14   4       35.26       23.36      5.91 o 
  -5  14   4       31.53       31.39     15.62 o 
  -4  14   4        3.00        5.46      4.60 o 
  -3  14   4        1.21       -3.94      4.02 o 
  -2  14   4       12.00       14.92      5.39 o 
  -1  14   4       92.79      110.34      9.46 o 
   0  14   4        1.35       -0.88      4.84 o 
   1  14   4        1.58        4.44      5.08 o 
   2  14   4      167.70      199.88     12.65 o 
   3  14   4      398.65      420.54     15.68 o 
   4  14   4       51.47       47.28      7.33 o 
   5  14   4      178.29      190.33     28.27 o 
   6  14   4        9.44        9.13      5.39 o 
   7  14   4       27.15       19.35      6.31 o 
   8  14   4        1.58        2.95      4.34 o 
   9  14   4        1.59        5.78      4.05 o 
  10  14   4        9.30        6.83      4.38 o 
  11  14   4        0.00        3.71      4.44 o 
  12  14   4        1.45        5.67      4.86 o 
  13  14   4        8.26        2.08      5.61 o 
 -13  15   4        0.56       -4.84      7.81 o 
 -12  15   4       10.47       17.48     10.04 o 
 -11  15   4       18.32       24.93      9.67 o 
 -10  15   4        2.62        0.38      5.12 o 
  -9  15   4        1.92        7.26      5.45 o 
  -8  15   4        7.54        2.21      5.95 o 
  -7  15   4       16.88       17.45      6.51 o 
  -6  15   4       11.88       10.73      5.24 o 
  -5  15   4        4.47        7.28      5.24 o 
  -4  15   4       34.99       33.75      6.84 o 
  -3  15   4        2.88        2.89      8.18 o 
  -2  15   4        9.05        7.25      5.26 o 
  -1  15   4       36.70       19.80      5.91 o 
   0  15   4      131.98      112.09     11.90 o 
   1  15   4       28.34       28.93     10.04 o 
   2  15   4       60.17       48.78      7.62 o 
   3  15   4       20.14       22.68     10.04 o 
   4  15   4      332.64      346.86     14.82 o 
   5  15   4        5.79       -0.56      5.12 o 
   6  15   4      156.79      167.87     12.33 o 
   7  15   4       45.06       47.15      6.36 o 
   8  15   4       21.83       20.46      5.36 o 
   9  15   4        0.02        0.40      4.65 o 
  10  15   4       42.76       39.65      7.50 o 
  11  15   4        7.10        7.55      5.22 o 
  12  15   4        6.59       -4.49      8.74 o 
 -12  16   4        0.91       -5.58      8.56 o 
 -11  16   4       15.85        8.18      8.93 o 
 -10  16   4        1.46       -3.06      5.51 o 
  -9  16   4        0.06        1.30      5.26 o 
  -8  16   4        1.57        4.85      5.51 o 
  -7  16   4        4.07        0.76      9.11 o 
  -6  16   4        2.36        5.07      6.70 o 
  -5  16   4       36.09       31.16     12.46 o 
  -4  16   4        0.29       -5.02      5.02 o 
  -3  16   4      127.15      144.82     11.27 o 
  -2  16   4        8.28       -2.08      4.98 o 
  -1  16   4        3.82       -2.35      5.12 o 
   0  16   4        4.28        2.11      5.39 o 
   1  16   4       59.66       63.86     12.09 o 
   2  16   4        5.87       13.29      5.88 o 
   3  16   4       17.98       22.32      6.58 o 
   4  16   4        2.48        6.78      5.45 o 
   5  16   4       12.41        9.02      5.91 o 
   6  16   4        3.44        4.29      8.00 o 
   7  16   4        0.95       -1.19      4.56 o 
   8  16   4        2.49       10.22      5.36 o 
   9  16   4       63.74       65.18      7.85 o 
  10  16   4        2.88        5.96      5.36 o 
 -10  17   4        8.53        4.46      8.18 o 
  -9  17   4        0.13       -1.14      8.74 o 
  -8  17   4        3.05       -5.21      5.21 o 
  -7  17   4        0.12        6.00      5.77 o 
  -6  17   4       18.51       17.69      6.70 o 
  -5  17   4       14.79       20.68      6.67 o 
  -4  17   4        5.97        9.80      5.77 o 
  -3  17   4        1.50       -4.98      4.98 o 
  -2  17   4        8.20       11.53      5.88 o 
  -1  17   4       23.67       16.92     10.97 o 
   0  17   4       10.10       15.12      8.93 o 
   1  17   4        0.06       -0.86      5.18 o 
   2  17   4        2.83       -2.05      5.26 o 
   3  17   4        0.92        1.89      5.65 o 
   4  17   4       25.20       19.02      6.82 o 
   5  17   4       12.24       15.69     11.16 o 
   6  17   4       23.77       20.75      7.23 o 
   7  17   4        2.09        6.90      5.65 o 
   8  17   4        3.11        1.08      5.06 o 
  -7  18   4        3.45        7.68      6.14 o 
  -6  18   4        0.07       -1.67      5.52 o 
  -5  18   4        5.13        1.66      5.88 o 
  -4  18   4       18.89       20.35      6.97 o 
  -3  18   4        2.72        2.31      5.88 o 
  -2  18   4       20.43        8.72      6.44 o 
  -1  18   4        0.28        4.08      6.03 o 
   0  18   4       17.40       33.17      7.73 o 
   1  18   4        7.09        2.99      6.03 o 
   2  18   4        3.36        4.46      6.05 o 
   3  18   4       54.04       51.89      8.67 o 
   4  18   4        1.97        0.81      6.30 o 
   5  18   4       14.33       14.61      6.97 o 
   6  18   4       25.73       17.86      7.63 o 
  -4  19   4        4.48        0.37      8.56 o 
  -3  19   4        0.06       -7.81      8.18 o 
  -2  19   4        5.02       20.09     10.04 o 
  -1  19   4        4.67        4.46      9.30 o 
   0  19   4       11.16        3.35      9.67 o 
   1  19   4        7.37       -1.49      8.56 o 
 -22   1   5        4.39        5.89      5.30 o 
 -21   1   5        2.41        3.17      3.63 o 
 -20   1   5       12.60        8.76      3.74 o 
 -19   1   5        2.81        4.17      3.24 o 
 -18   1   5        0.91        0.31      3.17 o 
 -17   1   5       87.82      100.62      7.21 o 
 -16   1   5        0.75        0.14      3.10 o 
 -15   1   5        8.81        3.35      3.99 o 
 -14   1   5       22.42       18.89      4.69 o 
 -13   1   5      167.36      154.69     10.26 o 
 -12   1   5       12.16        7.74      3.14 o 
 -11   1   5        3.54        6.20      2.87 o 
 -10   1   5      243.45      207.92      6.96 o 
  -9   1   5       63.63       70.25      4.57 o 
  -8   1   5       34.40       36.46      3.39 o 
  -7   1   5      655.02      769.44     12.80 o 
  -6   1   5     1293.71     1278.24     15.55 o 
  -5   1   5     2765.26     2923.36     27.28 o 
  -4   1   5      860.21      939.69     13.26 o 
  -3   1   5      408.27      405.31      8.83 o 
  -2   1   5     1349.60     1454.73     21.81 o 
  -1   1   5     1075.61     1162.63     18.21 o 
   0   1   5     4020.25     4166.03     41.84 o 
   1   1   5      285.27      314.77      6.78 o 
   2   1   5     1390.01     1499.38     17.98 o 
   3   1   5      786.25      740.19     13.11 o 
   4   1   5       92.16       66.59      3.92 o 
   5   1   5      372.57      387.17     10.98 o 
   6   1   5     1581.95     1504.49     19.64 o 
   7   1   5      139.10      115.52      5.94 o 
   8   1   5        0.49       -1.70      2.62 o 
   9   1   5      172.29      170.29      7.60 o 
  10   1   5       60.02       73.26      8.75 o 
  11   1   5      330.17      328.45     10.55 o 
  12   1   5        2.36       -3.22      3.22 o 
  13   1   5      181.63      165.35      9.37 o 
  14   1   5       17.34       19.91      4.92 o 
  15   1   5        1.07        8.91      4.56 o 
  16   1   5       61.65       83.77      7.82 o 
  17   1   5        4.91       11.22      5.05 o 
  18   1   5        7.22        0.01      4.66 o 
  19   1   5        2.76       13.71      9.72 o 
 -22   2   5        8.37       21.13      6.28 o 
 -21   2   5       59.30       75.04      6.18 o 
 -20   2   5        2.33        3.27      3.91 o 
 -19   2   5        4.89        0.62      3.53 o 
 -18   2   5        0.27        1.77      3.23 o 
 -17   2   5       16.66       11.83      3.53 o 
 -16   2   5      172.39      156.62      9.18 o 
 -15   2   5        4.33        0.28      5.46 o 
 -14   2   5        1.20        2.14      2.89 o 
 -13   2   5       35.11       25.95      4.86 o 
 -12   2   5       14.17       21.18      3.73 o 
 -11   2   5      144.53      143.49     10.03 o 
 -10   2   5        1.51       -0.52      2.30 o 
  -9   2   5       26.77       26.29      3.21 o 
  -8   2   5       31.25       35.54      3.97 o 
  -7   2   5     3547.59     3837.46     34.89 o 
  -6   2   5        1.20        2.58      1.83 o 
  -5   2   5      450.52      454.46      8.22 o 
  -4   2   5      991.39     1048.07     14.18 o 
  -3   2   5      187.60      197.83      7.42 o 
  -2   2   5      577.79      688.32     13.66 o 
  -1   2   5       77.11       75.11      7.90 o 
   0   2   5       83.66      114.25      6.22 o 
   1   2   5      151.95      175.29      7.49 o 
   2   2   5      712.53      750.15     18.63 o 
   3   2   5      325.59      353.82     22.69 o 
   4   2   5       39.54       48.15      4.21 o 
   5   2   5     2460.48     2420.70     32.60 o 
   6   2   5       18.22       13.37      3.38 o 
   7   2   5      146.40      186.12      7.04 o 
   8   2   5      138.94      142.72      6.90 o 
   9   2   5      312.18      325.66      9.57 o 
  10   2   5      259.47      232.46      9.29 o 
  11   2   5      276.45      287.16     10.13 o 
  12   2   5      308.74      314.68     10.68 o 
  13   2   5       17.17       14.89      4.37 o 
  14   2   5      124.06      126.84      8.77 o 
  15   2   5        1.34        2.72      4.21 o 
  16   2   5       12.02       10.22      6.60 o 
  17   2   5        0.06       -2.46      4.44 o 
  18   2   5       11.47       13.23      5.37 o 
  19   2   5       21.38       40.91     11.95 o 
 -22   3   5       34.26       50.53      8.16 o 
 -21   3   5       79.28       81.34      7.05 o 
 -20   3   5        0.04        1.10      4.57 o 
 -19   3   5       19.80       18.48      4.30 o 
 -18   3   5        9.26        8.39      3.52 o 
 -17   3   5        0.80       -2.94      2.94 o 
 -16   3   5       10.69       11.87      3.31 o 
 -15   3   5      191.62      173.37      7.13 o 
 -14   3   5      175.99      160.87      6.71 o 
 -13   3   5       36.40       29.81      3.43 o 
 -12   3   5       98.22      100.82      4.99 o 
 -11   3   5        7.82        8.41      3.02 o 
 -10   3   5        7.81        4.93      2.79 o 
  -9   3   5      252.80      289.84      8.40 o 
  -8   3   5       27.64       20.33      3.31 o 
  -7   3   5       11.54        4.60      2.23 o 
  -6   3   5     7306.94     7420.70     59.56 o 
  -5   3   5     2442.46     2370.27     23.41 o 
  -4   3   5      103.66       94.22      7.76 o 
  -3   3   5     2647.83     2635.08     43.66 o 
  -2   3   5      279.81      216.81      9.46 o 
  -1   3   5      636.26      721.03     21.95 o 
   0   3   5     5605.06     5969.45     82.78 o 
   1   3   5      269.58      395.46     19.35 o 
   2   3   5       32.27       13.93      2.42 o 
   3   3   5      153.02      168.44      6.20 o 
   4   3   5       85.51       50.34      4.57 o 
   5   3   5      972.20     1112.28     25.09 o 
   6   3   5      770.27      875.56     17.33 o 
   7   3   5       59.46       40.17      5.52 o 
   8   3   5      219.48      222.45      9.88 o 
   9   3   5       31.31       18.81      3.89 o 
  10   3   5      564.82      561.95     19.33 o 
  11   3   5       26.50       18.69      4.30 o 
  12   3   5      137.83      160.90      8.99 o 
  13   3   5       61.19       51.85      6.12 o 
  14   3   5        0.65        3.25      4.62 o 
  15   3   5        2.30       -0.67      4.21 o 
  16   3   5        9.70        6.06      4.72 o 
  17   3   5        2.96        1.51      4.62 o 
  18   3   5        6.41       10.39      5.36 o 
  19   3   5        0.10        5.02      8.68 o 
 -22   4   5        3.99        2.58      5.13 o 
 -21   4   5       16.31       18.37      7.15 o 
 -20   4   5       11.30       16.02      5.40 o 
 -19   4   5       10.61        5.20      4.47 o 
 -18   4   5       41.28       40.90      4.97 o 
 -17   4   5       26.31       33.86      4.47 o 
 -16   4   5       23.91       17.20      3.72 o 
 -15   4   5       31.98       27.33      4.30 o 
 -14   4   5        3.00        2.30      3.65 o 
 -13   4   5        8.90        9.86      2.85 o 
 -12   4   5       10.41        8.09      2.53 o 
 -11   4   5      282.62      269.84      6.75 o 
 -10   4   5      190.46      222.38      8.02 o 
  -9   4   5     1358.32     1413.65     15.43 o 
  -8   4   5       25.20       47.16      2.82 o 
  -7   4   5     1825.57     1801.20     16.13 o 
  -6   4   5     1039.88     1108.82     11.62 o 
  -5   4   5        0.00       -1.61      1.78 o 
  -4   4   5      557.25      569.02     16.97 o 
  -3   4   5      157.09      227.59     10.39 o 
  -2   4   5      413.54      534.28     15.64 o 
  -1   4   5     1162.74     1273.42     38.32 o 
   0   4   5       83.94      112.92     10.79 o 
   1   4   5      166.49      215.71      5.84 o 
   2   4   5       20.33       28.89      2.98 o 
   3   4   5        8.71        1.15      2.60 o 
   4   4   5       27.78       21.83      3.42 o 
   5   4   5      119.83      108.63      6.70 o 
   6   4   5      213.05      235.92      8.97 o 
   7   4   5       49.75       48.90      5.46 o 
   8   4   5       10.71       10.60      4.10 o 
   9   4   5      855.47      784.13     18.39 o 
  10   4   5       87.00       82.76      6.38 o 
  11   4   5       27.87       37.62      5.00 o 
  12   4   5       28.03       34.66      5.96 o 
  13   4   5       30.28       38.77      9.53 o 
  14   4   5      147.33      149.39      9.51 o 
  15   4   5        1.63        0.22      4.06 o 
  16   4   5        9.10        0.97      4.54 o 
  17   4   5       72.14       79.56      8.03 o 
  18   4   5        0.08        5.90      5.02 o 
 -22   5   5        0.91       -1.48      5.95 o 
 -21   5   5        1.91        9.95      6.81 o 
 -20   5   5       11.29       16.52      5.56 o 
 -19   5   5       16.22       11.73      4.87 o 
 -18   5   5        0.00       -1.86      3.37 o 
 -17   5   5       24.73       21.73      5.72 o 
 -16   5   5       80.89       75.83      6.18 o 
 -15   5   5       44.15       54.09      5.00 o 
 -14   5   5       70.04       58.38      4.99 o 
 -13   5   5      622.08      603.54     11.13 o 
 -12   5   5      124.00      119.00      6.90 o 
 -11   5   5       12.74       11.36      2.74 o 
 -10   5   5     1623.87     1543.81     17.25 o 
  -9   5   5       10.12       11.05      2.81 o 
  -8   5   5     1900.43     1858.06     19.69 o 
  -7   5   5      605.44      637.80      9.54 o 
  -6   5   5       42.21       40.53      2.66 o 
  -5   5   5     1246.01     1232.57     14.93 o 
  -4   5   5      575.61      623.33     13.59 o 
  -3   5   5       55.00       48.33      3.92 o 
  -2   5   5       31.90       34.34      3.53 o 
  -1   5   5     2055.92     2226.36     37.40 o 
   0   5   5       67.72       51.09      4.50 o 
   1   5   5     4995.92     5125.89     56.59 o 
   2   5   5       90.05      134.76      5.76 o 
   3   5   5       41.59       40.30      5.16 o 
   4   5   5       67.47       59.21      9.11 o 
   5   5   5       55.38       66.43      5.58 o 
   6   5   5      120.17      131.06     10.02 o 
   7   5   5       36.98       33.12      5.01 o 
   8   5   5      187.41      232.40     22.24 o 
   9   5   5        7.50        3.84      3.99 o 
  10   5   5      148.47      141.32      8.10 o 
  11   5   5       25.69       21.77      4.50 o 
  12   5   5       40.79       43.92      8.00 o 
  13   5   5        0.18        0.31      3.75 o 
  14   5   5        0.54       -0.44      3.96 o 
  15   5   5       21.70       19.87      5.33 o 
  16   5   5       31.95       16.61      6.09 o 
  17   5   5        4.76        2.24      5.53 o 
  18   5   5        0.13       -3.97      6.97 o 
 -21   6   5        0.14        3.03      6.25 o 
 -20   6   5       27.07       22.65      6.00 o 
 -19   6   5        2.38        4.88      4.67 o 
 -18   6   5        4.84        4.64      3.60 o 
 -17   6   5       51.13       46.97      6.72 o 
 -16   6   5        4.78        7.63      3.46 o 
 -15   6   5        2.31        3.67      3.22 o 
 -14   6   5        0.11       -1.68      2.67 o 
 -13   6   5      140.61      143.54      7.00 o 
 -12   6   5       73.46       83.76      4.94 o 
 -11   6   5      772.82      787.32     12.13 o 
 -10   6   5       10.76        7.75      2.69 o 
  -9   6   5      171.79      179.74      6.09 o 
  -8   6   5       40.99       37.34      3.38 o 
  -7   6   5        0.43        3.52      2.05 o 
  -6   6   5      196.75      191.43      5.33 o 
  -5   6   5      167.22      184.77      6.59 o 
  -4   6   5      889.35      794.72     13.92 o 
  -3   6   5       18.56       25.45      3.23 o 
  -2   6   5      398.32      413.93      9.42 o 
  -1   6   5       25.14       33.51      3.42 o 
   0   6   5      265.30      248.37      9.09 o 
   1   6   5      449.77      521.22     11.19 o 
   2   6   5      981.89     1018.16     22.43 o 
   3   6   5       21.45       16.91      6.51 o 
   4   6   5      704.51      667.00     18.23 o 
   5   6   5      150.61      148.14     10.36 o 
   6   6   5       69.31       88.54     18.60 o 
   7   6   5       56.72       56.57      7.84 o 
   8   6   5      506.41      481.04     17.61 o 
   9   6   5      173.72      157.55     12.42 o 
  10   6   5      258.17      281.62     15.81 o 
  11   6   5       40.81       39.35      5.92 o 
  12   6   5      102.50      125.84      9.49 o 
  13   6   5        0.90        8.81      4.78 o 
  14   6   5       58.86       54.87      7.39 o 
  15   6   5        0.27        0.52      4.93 o 
  16   6   5       28.40       27.14      9.20 o 
  17   6   5        0.55        8.47      5.75 o 
  18   6   5        0.49        6.84      7.89 o 
 -21   7   5        0.50        0.82      5.82 o 
 -20   7   5        2.73        5.64      7.35 o 
 -19   7   5        3.79        1.11      4.43 o 
 -18   7   5        5.25        8.70      4.45 o 
 -17   7   5        0.00        0.40      3.34 o 
 -16   7   5      132.03      129.12      8.27 o 
 -15   7   5        2.26        1.19      3.19 o 
 -14   7   5        2.40        2.96      2.88 o 
 -13   7   5      514.62      512.47     10.44 o 
 -12   7   5      457.47      494.47     12.93 o 
 -11   7   5        2.16        1.75      2.87 o 
 -10   7   5        4.16        0.86      2.61 o 
  -9   7   5      231.88      230.82      6.95 o 
  -8   7   5       65.00       77.41      4.83 o 
  -7   7   5       30.06       29.86      3.32 o 
  -6   7   5        8.22        0.74      2.28 o 
  -5   7   5      276.43      283.04      8.67 o 
  -4   7   5      245.71      245.47      8.34 o 
  -3   7   5       28.10       38.17      3.96 o 
  -2   7   5       64.63       72.39      6.01 o 
  -1   7   5      145.45      147.51      6.97 o 
   0   7   5       19.95       17.38      4.53 o 
   1   7   5       36.23       63.03      5.04 o 
   2   7   5        7.87        9.53      4.11 o 
   3   7   5      813.73      744.83     25.11 o 
   4   7   5      764.97      812.05     31.62 o 
   5   7   5       55.86       38.29     10.97 o 
   6   7   5      358.16      347.27     14.65 o 
   7   7   5       57.82       54.62      6.42 o 
   8   7   5      121.19      141.87      6.91 o 
   9   7   5       24.42       14.49      5.98 o 
  10   7   5       10.47       12.98     10.23 o 
  11   7   5        0.18        1.06      4.23 o 
  12   7   5        6.80        6.73      4.59 o 
  13   7   5        0.78        1.68      4.44 o 
  14   7   5        0.47        2.78      6.36 o 
  15   7   5        8.50        9.58      5.38 o 
  16   7   5        2.14       -0.65      5.14 o 
  17   7   5        9.41       19.40      6.74 o 
 -20   8   5        0.97        2.57      6.20 o 
 -19   8   5        0.02       -3.22      4.61 o 
 -18   8   5        0.04        3.10      4.50 o 
 -17   8   5        0.06        0.37      4.23 o 
 -16   8   5        7.64        6.29      3.99 o 
 -15   8   5        8.22       11.74      5.79 o 
 -14   8   5      117.61      105.96      6.50 o 
 -13   8   5      350.70      346.81      9.66 o 
 -12   8   5      302.48      297.92     10.10 o 
 -11   8   5     1494.67     1508.14     22.99 o 
 -10   8   5       58.95       57.23      5.65 o 
  -9   8   5      167.83      189.20      8.70 o 
  -8   8   5       68.65       66.60      5.29 o 
  -7   8   5       53.72       67.61      5.20 o 
  -6   8   5      190.07      183.22      7.09 o 
  -5   8   5      137.14      144.71      6.58 o 
  -4   8   5       27.87       32.38      4.13 o 
  -3   8   5       23.04       37.61      7.20 o 
  -2   8   5      403.31      415.09     10.94 o 
  -1   8   5      389.50      411.35     24.61 o 
   0   8   5       29.86       23.87      3.96 o 
   1   8   5      229.96      235.13     10.99 o 
   2   8   5      207.16      176.85     10.63 o 
   3   8   5      342.34      302.06      7.90 o 
   4   8   5      789.34      843.76     18.41 o 
   5   8   5       71.92       89.96      5.64 o 
   6   8   5      992.08     1047.29     26.23 o 
   7   8   5        8.45       12.11      3.56 o 
   8   8   5      395.47      361.38     17.50 o 
   9   8   5      133.73      117.15      7.55 o 
  10   8   5        1.81        0.86      4.86 o 
  11   8   5       25.02       14.81      6.44 o 
  12   8   5       50.52       39.77      6.41 o 
  13   8   5       29.90       20.26      7.24 o 
  14   8   5        7.76        2.42      5.05 o 
  15   8   5        4.08        5.14      5.41 o 
  16   8   5        7.99        1.43      5.40 o 
  17   8   5        0.10       10.96      7.41 o 
 -20   9   5        3.17        4.25     13.21 o 
 -19   9   5        0.28       10.23      7.06 o 
 -18   9   5        1.81        4.55      4.79 o 
 -17   9   5        3.39        3.84      5.69 o 
 -16   9   5       10.63       14.20      4.90 o 
 -15   9   5       81.27       71.89      8.73 o 
 -14   9   5       16.42       19.47      4.42 o 
 -13   9   5      153.81      159.62     15.52 o 
 -12   9   5      698.66      740.04     16.06 o 
 -11   9   5        2.41        2.55      3.45 o 
 -10   9   5       12.08       15.88      4.27 o 
  -9   9   5      379.96      376.79     10.54 o 
  -8   9   5        0.29       -2.05      2.79 o 
  -7   9   5       92.95       68.63      7.25 o 
  -6   9   5       39.15       37.32      4.23 o 
  -5   9   5        1.23        4.79      2.83 o 
  -4   9   5       12.70       13.24      3.52 o 
  -3   9   5       97.90      119.25      7.15 o 
  -2   9   5      223.48      247.23      9.17 o 
  -1   9   5      318.07      336.81     11.52 o 
   0   9   5      346.54      341.40     12.57 o 
   1   9   5      327.39      334.22      8.57 o 
   2   9   5       54.59       42.22      4.13 o 
   3   9   5     1175.43     1073.12     18.07 o 
   4   9   5      141.23      127.66      6.59 o 
   5   9   5      311.09      330.98     10.03 o 
   6   9   5     1605.44     1603.93     25.37 o 
   7   9   5      487.09      491.05     18.33 o 
   8   9   5       11.37       13.61      4.77 o 
   9   9   5        3.83        4.54      3.72 o 
  10   9   5        0.19        2.33      3.65 o 
  11   9   5       30.85       28.65      8.37 o 
  12   9   5       25.40       21.27      5.70 o 
  13   9   5        0.24       -4.04      4.04 o 
  14   9   5        6.33       11.30      5.46 o 
  15   9   5        0.90        8.57      5.52 o 
  16   9   5        0.09        8.18      6.01 o 
 -19  10   5        3.02       -4.36      6.67 o 
 -18  10   5        1.91        5.77      7.29 o 
 -17  10   5        0.08        2.06      5.00 o 
 -16  10   5       21.28       12.59      5.61 o 
 -15  10   5        2.22       -2.34      4.30 o 
 -14  10   5      204.84      213.20     10.40 o 
 -13  10   5        3.95        2.29      4.28 o 
 -12  10   5      234.05      238.80     10.14 o 
 -11  10   5      138.55      164.82      8.93 o 
 -10  10   5        2.94        0.11      3.29 o 
  -9  10   5      696.01      709.64     14.95 o 
  -8  10   5       25.95       30.08      4.40 o 
  -7  10   5        4.29        3.31      3.14 o 
  -6  10   5       26.28       26.59      3.97 o 
  -5  10   5       32.23       42.93      4.56 o 
  -4  10   5        0.03       -2.95      2.95 o 
  -3  10   5      166.15      145.54      7.14 o 
  -2  10   5       35.62       27.90      3.32 o 
  -1  10   5       49.91       40.48     11.73 o 
   0  10   5      168.47      155.40      6.90 o 
   1  10   5       32.90       33.03      4.72 o 
   2  10   5      163.86      180.06      8.59 o 
   3  10   5      371.56      392.53     17.79 o 
   4  10   5       71.17       78.31      6.24 o 
   5  10   5     1575.06     1560.97     25.33 o 
   6  10   5       66.46       73.50      6.31 o 
   7  10   5      389.95      369.93     11.48 o 
   8  10   5        0.08        3.51      3.74 o 
   9  10   5       29.03       18.97      8.51 o 
  10  10   5       10.11        3.51      4.21 o 
  11  10   5        1.85       10.95      6.44 o 
  12  10   5        0.01        2.40      4.61 o 
  13  10   5       25.45       36.19      7.00 o 
  14  10   5       24.97       30.49      6.66 o 
  15  10   5        4.00        2.12      5.64 o 
  16  10   5       23.74       25.67      8.90 o 
 -18  11   5        0.02        1.12      8.93 o 
 -17  11   5        0.09        8.58      6.30 o 
 -16  11   5        4.98       10.45      8.18 o 
 -15  11   5        6.55        6.40      4.98 o 
 -14  11   5      147.76      140.47     10.30 o 
 -13  11   5        0.25        3.78      4.35 o 
 -12  11   5       64.95       58.56      9.77 o 
 -11  11   5       26.35       26.67      4.82 o 
 -10  11   5      825.74      844.98     21.53 o 
  -9  11   5       29.67       26.08      4.67 o 
  -8  11   5      213.55      195.23      8.51 o 
  -7  11   5        8.66       12.03      3.65 o 
  -6  11   5       42.16       53.96      5.27 o 
  -5  11   5       20.93       29.79      5.80 o 
  -4  11   5       19.82       16.41      3.26 o 
  -3  11   5        7.12        4.27      2.69 o 
  -2  11   5       69.64       65.42      5.46 o 
  -1  11   5       11.08        2.45      3.06 o 
   0  11   5      307.85      302.69     13.01 o 
   1  11   5        3.11        1.01      3.19 o 
   2  11   5       86.36       75.47      5.98 o 
   3  11   5       69.54       89.01      7.60 o 
   4  11   5       24.43       17.83      4.34 o 
   5  11   5     1138.66     1200.57     34.04 o 
   6  11   5      125.91      134.26      8.40 o 
   7  11   5      176.10      182.93      9.45 o 
   8  11   5        0.02        1.61      3.83 o 
   9  11   5        4.12        4.50      3.96 o 
  10  11   5        9.61       21.52      6.78 o 
  11  11   5       29.97       25.69     19.53 o 
  12  11   5        6.17        1.49      4.79 o 
  13  11   5        2.53        0.41      4.90 o 
  14  11   5        0.02        3.21      5.44 o 
  15  11   5        4.55        4.87      7.51 o 
 -17  12   5        1.45       11.16      9.67 o 
 -16  12   5       27.09       20.22      6.97 o 
 -15  12   5        3.42        8.49      6.03 o 
 -14  12   5       80.97       81.27      9.73 o 
 -13  12   5       17.58       20.79     12.09 o 
 -12  12   5       76.75       71.86      9.07 o 
 -11  12   5       24.82       20.19      5.29 o 
 -10  12   5       16.36       22.41      5.34 o 
  -9  12   5       95.63      111.60      8.57 o 
  -8  12   5        8.83       -3.04      3.71 o 
  -7  12   5       20.18       17.87      4.54 o 
  -6  12   5       46.71       35.76      4.73 o 
  -5  12   5        8.75        3.49      2.69 o 
  -4  12   5      339.98      346.31     14.48 o 
  -3  12   5      140.07      126.95     11.64 o 
  -2  12   5        5.86        6.47      3.48 o 
  -1  12   5      151.37      138.84      7.60 o 
   0  12   5      114.70      104.97      7.03 o 
   1  12   5        1.10        2.19      3.35 o 
   2  12   5        0.15       -3.23      3.23 o 
   3  12   5      141.72      139.54      8.47 o 
   4  12   5       11.73       18.82      4.70 o 
   5  12   5      382.12      383.96     30.07 o 
   6  12   5      118.80      131.97     10.24 o 
   7  12   5      234.56      245.90     12.63 o 
   8  12   5        2.45        5.03      4.20 o 
   9  12   5       24.99       20.61      5.11 o 
  10  12   5        3.04       -3.74      5.90 o 
  11  12   5        1.08       -0.87      5.90 o 
  12  12   5        0.04        1.13      5.23 o 
  13  12   5       23.26       40.72      8.20 o 
  14  12   5       15.76       16.40      8.31 o 
 -16  13   5       18.65       20.46     10.04 o 
 -15  13   5        0.87       -3.74      5.65 o 
 -14  13   5        0.44        1.30      5.91 o 
 -13  13   5       28.34       24.63      9.49 o 
 -12  13   5       23.94       32.04      7.23 o 
 -11  13   5        8.46       13.19      6.18 o 
 -10  13   5       95.26      100.05     10.22 o 
  -9  13   5      109.95       87.52      9.31 o 
  -8  13   5       19.77        5.76      5.12 o 
  -7  13   5       22.53       27.77      6.67 o 
  -6  13   5        9.39       13.30      5.24 o 
  -5  13   5       76.75       77.04      7.14 o 
  -4  13   5       35.99       41.21      6.88 o 
  -3  13   5      132.70      141.09     14.88 o 
  -2  13   5        0.72        1.81      3.65 o 
  -1  13   5       85.99       70.22      6.26 o 
   0  13   5        0.20        0.23      3.47 o 
   1  13   5        7.58       -0.95      4.87 o 
   2  13   5      105.92      113.57      7.82 o 
   3  13   5       10.19        4.30      5.13 o 
   4  13   5      222.22      204.07     10.05 o 
   5  13   5        2.32        5.94      4.21 o 
   6  13   5      109.04      114.19      8.39 o 
   7  13   5       46.36       51.14      6.42 o 
   8  13   5       37.45       45.91      6.29 o 
   9  13   5        0.12       -2.56      5.65 o 
  10  13   5        2.00       13.61      7.24 o 
  11  13   5       91.12       79.58     17.48 o 
  12  13   5        0.11        0.19      5.51 o 
  13  13   5       10.54       16.93      8.31 o 
 -15  14   5        2.43       10.04      9.30 o 
 -14  14   5        1.65        1.86      7.81 o 
 -13  14   5        1.95        5.98      5.91 o 
 -12  14   5        2.92        4.50      5.65 o 
 -11  14   5       33.04       22.48      6.82 o 
 -10  14   5      143.89      157.24     26.79 o 
  -9  14   5       24.52       11.28      6.88 o 
  -8  14   5       67.66       89.16      9.47 o 
  -7  14   5       33.80       29.76     10.04 o 
  -6  14   5       18.73       26.04      9.30 o 
  -5  14   5       72.30       61.38     11.53 o 
  -4  14   5       44.73       34.22      7.63 o 
  -3  14   5        0.13       -1.09      4.11 o 
  -2  14   5       71.21       77.71      7.68 o 
  -1  14   5        1.60        0.27      5.58 o 
   0  14   5        0.20       -3.79      3.92 o 
   1  14   5        3.50        8.71      4.81 o 
   2  14   5        4.32        4.22      4.71 o 
   3  14   5       59.52       45.29      6.79 o 
   4  14   5        1.61        2.20      4.65 o 
   5  14   5       25.83       12.76      4.93 o 
   6  14   5       11.29       15.95      5.60 o 
   7  14   5        0.22       -3.91      4.53 o 
   8  14   5        0.50        2.33      6.51 o 
   9  14   5        0.07       -1.49      6.17 o 
  10  14   5      121.83      104.06     24.55 o 
  11  14   5        5.32       12.82      7.62 o 
  12  14   5       76.28       71.39     11.79 o 
 -13  15   5        1.20       -7.07      7.07 o 
 -12  15   5        2.01        0.54      5.91 o 
 -11  15   5        1.75        2.27      6.14 o 
 -10  15   5       12.51       14.88      9.30 o 
  -9  15   5        0.19       -2.23      7.44 o 
  -8  15   5        0.41        2.23      7.81 o 
  -7  15   5        4.14        8.93      8.56 o 
  -6  15   5        0.37       -2.98      6.70 o 
  -5  15   5        0.02        7.81      7.81 o 
  -4  15   5        2.74       -5.21      7.07 o 
  -3  15   5       54.21       47.07      8.18 o 
  -2  15   5        1.01        1.77      4.71 o 
  -1  15   5        0.26       -4.33      4.33 o 
   0  15   5       30.32       30.49      6.25 o 
   1  15   5      113.73      119.47     12.46 o 
   2  15   5       14.63       10.75      5.35 o 
   3  15   5        0.05       -6.88      6.88 o 
   4  15   5        8.19        7.12      5.35 o 
   5  15   5        0.35        2.78      5.27 o 
   6  15   5        0.59        4.48      5.18 o 
   7  15   5        1.12        2.98      8.18 o 
   8  15   5        2.60       10.04      8.93 o 
   9  15   5       22.13       21.95     10.42 o 
  10  15   5        2.48       -2.60      8.56 o 
 -11  16   5       14.86        6.70      8.56 o 
 -10  16   5       31.70       37.57     11.16 o 
  -9  16   5        2.84       -5.95      7.44 o 
  -8  16   5       32.56       33.48     10.79 o 
  -7  16   5       39.18       39.43     11.16 o 
  -6  16   5       29.40       16.74      9.67 o 
  -5  16   5        2.45        4.84      8.18 o 
  -4  16   5        8.78        1.12      7.44 o 
  -3  16   5       30.14       14.88      8.56 o 
  -2  16   5       70.44       93.75     14.14 o 
  -1  16   5       34.02       47.99     11.16 o 
   0  16   5       47.79       63.74      9.30 o 
   1  16   5       40.08       44.74      7.31 o 
   2  16   5        0.15        1.49     10.04 o 
   3  16   5       44.42       34.74      9.49 o 
   4  16   5       22.49       27.16     10.42 o 
   5  16   5        7.96       23.81     10.42 o 
   6  16   5       27.89       13.39     10.04 o 
   7  16   5       17.99       23.44     11.16 o 
   8  16   5        4.68        6.32      9.67 o 
  -9  17   5        9.46       15.62     10.04 o 
  -8  17   5        6.67       18.97      9.67 o 
  -7  17   5       10.28        2.23      8.18 o 
  -6  17   5        0.02       -0.37      7.81 o 
  -5  17   5        2.18        2.98      8.56 o 
  -4  17   5       69.56       61.38     13.39 o 
  -3  17   5       12.75       21.58     10.42 o 
  -2  17   5        1.77       11.53      9.30 o 
  -1  17   5       23.76       16.00      9.30 o 
   0  17   5        1.15       -3.35      7.81 o 
   1  17   5        0.92        3.35      8.93 o 
   2  17   5        0.25       -3.35      8.18 o 
   3  17   5        4.35       -2.23      8.18 o 
   4  17   5        4.72       -2.98      7.81 o 
   5  17   5        1.36        0.37      8.93 o 
   6  17   5        6.85       -0.74      8.56 o 
  -5  18   5        5.01        0.74      8.93 o 
  -4  18   5       22.79       21.95     10.42 o 
  -3  18   5       14.78        7.07      9.30 o 
  -2  18   5        0.23        1.49      8.56 o 
  -1  18   5        2.88        0.74      8.56 o 
   0  18   5        0.37       -2.60      8.56 o 
   1  18   5        1.69        9.30      9.67 o 
   2  18   5       24.06       13.76      9.67 o 
 -22   0   6       44.55       30.88     16.74 o 
 -21   0   6       43.25       66.24     10.74 o 
 -20   0   6       18.53       17.93     15.25 o 
 -19   0   6       19.69       17.89      7.08 o 
 -18   0   6        4.56        8.69      7.41 o 
 -17   0   6      127.10       99.38     12.66 o 
 -16   0   6        1.03       -2.76      5.36 o 
 -15   0   6      370.40      329.03     26.04 o 
 -14   0   6        9.17        3.40      5.36 o 
 -13   0   6        1.52        1.80      4.98 o 
 -12   0   6       59.29       49.86      6.54 o 
 -11   0   6       50.23       48.83      6.42 o 
 -10   0   6      112.82      124.02      9.41 o 
  -9   0   6      212.66      192.34      9.63 o 
  -8   0   6      527.41      557.47     14.96 o 
  -7   0   6       17.99       16.25      3.64 o 
  -6   0   6      975.00      874.73     18.25 o 
  -5   0   6      780.21      853.82     17.54 o 
  -4   0   6     3574.28     3448.81     54.85 o 
  -3   0   6       76.41      114.07      9.49 o 
  -2   0   6     1980.97     2182.49     41.85 o 
  -1   0   6      477.42      693.86     17.04 o 
   0   0   6      171.16      160.28      9.49 o 
   1   0   6     2555.03     3135.09     47.61 o 
   2   0   6      175.98      168.20      8.18 o 
   3   0   6     1040.44     1041.38     51.15 o 
   4   0   6     1191.20     1246.64     40.55 o 
   5   0   6      858.95      944.19     34.97 o 
   6   0   6     1447.80     1559.88     48.73 o 
   7   0   6      586.95      562.49     27.90 o 
   8   0   6       14.57       21.58      8.56 o 
   9   0   6      193.70      162.94     19.35 o 
  10   0   6      524.76      516.74     30.13 o 
  11   0   6       62.92       46.38     13.21 o 
  12   0   6      186.31      203.40     14.65 o 
  13   0   6      303.29      296.53     18.41 o 
  14   0   6        0.64        4.72      6.18 o 
  15   0   6        4.78        3.61      6.34 o 
  16   0   6       12.33        3.12      6.94 o 
  17   0   6        0.96       -3.88      6.56 o 
  18   0   6        4.09       11.68      8.93 o 
 -22   1   6        6.58       11.41      9.53 o 
 -21   1   6        9.40        8.62      7.84 o 
 -20   1   6        1.08       -1.64      4.13 o 
 -19   1   6       11.53       11.36      5.76 o 
 -18   1   6       11.08       17.12      4.76 o 
 -17   1   6       30.10       16.67      5.23 o 
 -16   1   6       33.63       32.67      5.89 o 
 -15   1   6        2.49        0.26      3.62 o 
 -14   1   6       86.27       66.77      7.68 o 
 -13   1   6      151.81      175.35     10.89 o 
 -12   1   6       14.25       18.96      3.57 o 
 -11   1   6      174.67      188.41      8.08 o 
 -10   1   6        4.81        2.07      2.51 o 
  -9   1   6        3.35        2.38      2.40 o 
  -8   1   6        0.28       -1.81      1.95 o 
  -7   1   6      292.19      263.52      7.11 o 
  -6   1   6      228.60      227.52      6.37 o 
  -5   1   6      607.23      619.63     10.27 o 
  -4   1   6       23.19       40.64      3.88 o 
  -3   1   6      167.33      164.40      6.23 o 
  -2   1   6        5.38       -2.00      2.68 o 
  -1   1   6      524.95      546.61     10.61 o 
   0   1   6     2284.86     2256.59     26.50 o 
   1   1   6       63.73       46.42      3.49 o 
   2   1   6        4.85        1.25      2.42 o 
   3   1   6       82.97       81.60      4.68 o 
   4   1   6      360.30      415.93     13.24 o 
   5   1   6      100.09      122.74     11.53 o 
   6   1   6      306.77      315.75     14.46 o 
   7   1   6       38.12       40.04      7.09 o 
   8   1   6      750.61      736.23     23.67 o 
   9   1   6      149.29      150.56     13.15 o 
  10   1   6      277.82      281.63     11.92 o 
  11   1   6       82.85       72.75      7.80 o 
  12   1   6       64.32       77.28      7.52 o 
  13   1   6        0.70        4.18      4.40 o 
  14   1   6       15.51        2.69      4.30 o 
  15   1   6       22.81       29.30      5.99 o 
  16   1   6       21.27       29.48      6.13 o 
  17   1   6       38.31       30.64      6.58 o 
  18   1   6       20.43       17.67      6.23 o 
 -22   2   6       25.96       42.50      8.52 o 
 -21   2   6        0.49        5.90      4.78 o 
 -20   2   6       52.47       61.85      8.53 o 
 -19   2   6       22.83       26.03      6.72 o 
 -18   2   6       20.66       25.29      5.06 o 
 -17   2   6        1.33        5.41      4.00 o 
 -16   2   6        5.86        1.20      3.48 o 
 -15   2   6      198.50      148.04     12.30 o 
 -14   2   6       30.44       34.59      7.46 o 
 -13   2   6        3.78       -2.03      2.85 o 
 -12   2   6       25.02       28.28      5.43 o 
 -11   2   6       11.98        5.12      2.96 o 
 -10   2   6      306.62      304.51      8.42 o 
  -9   2   6       92.29      101.91      5.60 o 
  -8   2   6        8.69        3.99      2.27 o 
  -7   2   6       39.74       59.83      4.09 o 
  -6   2   6       92.08       87.00      4.66 o 
  -5   2   6      206.34      201.67      5.87 o 
  -4   2   6        1.24       -0.23      1.74 o 
  -3   2   6       77.58       75.97      6.98 o 
  -2   2   6       57.54       85.27      7.25 o 
  -1   2   6      107.78       80.50      5.05 o 
   0   2   6      414.61      605.26     12.35 o 
   1   2   6      121.65      151.35      7.18 o 
   2   2   6      493.60      517.91     13.66 o 
   3   2   6     1475.22     1619.56     24.22 o 
   4   2   6       24.12       32.53      7.42 o 
   5   2   6      138.10      139.78     17.86 o 
   6   2   6       59.88       36.83      6.84 o 
   7   2   6      461.02      450.32     17.60 o 
   8   2   6        0.86       -0.91      4.55 o 
   9   2   6       22.04       34.19      5.68 o 
  10   2   6      470.32      450.16     14.60 o 
  11   2   6       54.48       48.53      7.33 o 
  12   2   6       19.05       15.03      7.07 o 
  13   2   6        0.49       -2.15      3.77 o 
  14   2   6       43.17       44.35      6.21 o 
  15   2   6       30.80       23.81      5.62 o 
  16   2   6        0.98       -1.43      6.96 o 
  17   2   6        5.47        9.66      5.37 o 
  18   2   6        0.04        1.82      5.15 o 
 -22   3   6        0.01        5.18      6.90 o 
 -21   3   6       69.81       98.93     12.27 o 
 -20   3   6       19.93       21.23      7.05 o 
 -19   3   6        2.47        5.84      6.64 o 
 -18   3   6        0.02        0.59      3.80 o 
 -17   3   6       46.14       46.00      5.93 o 
 -16   3   6        3.59        0.69      3.38 o 
 -15   3   6       45.80       35.29      5.02 o 
 -14   3   6       37.11       27.17      3.92 o 
 -13   3   6        2.72        0.51      2.68 o 
 -12   3   6       84.51       95.55      6.80 o 
 -11   3   6       36.32       31.53      4.29 o 
 -10   3   6       67.73       63.98      4.89 o 
  -9   3   6      388.08      331.53      8.55 o 
  -8   3   6       39.04       32.28      3.42 o 
  -7   3   6        2.26        9.45      2.86 o 
  -6   3   6        4.84        7.30      2.30 o 
  -5   3   6      357.44      326.67      8.07 o 
  -4   3   6       50.96       65.72      4.24 o 
  -3   3   6     1132.12      963.00     16.32 o 
  -2   3   6       25.46       26.83      3.28 o 
  -1   3   6      587.92      576.69     13.15 o 
   0   3   6      191.40      266.84      8.67 o 
   1   3   6       95.54       67.99      8.56 o 
   2   3   6      734.86      846.53     44.46 o 
   3   3   6      207.13      215.71      7.00 o 
   4   3   6       13.33       11.96      4.98 o 
   5   3   6        1.75       -3.75      3.75 o 
   6   3   6       34.80       36.94      6.70 o 
   7   3   6       19.81       24.64      6.77 o 
   8   3   6      845.98      813.00     18.70 o 
   9   3   6      333.73      351.37     18.28 o 
  10   3   6        1.55       -3.90      3.90 o 
  11   3   6      336.11      281.48     12.68 o 
  12   3   6      175.61      160.76     11.30 o 
  13   3   6       31.58       39.98      5.84 o 
  14   3   6      113.69      111.76      8.63 o 
  15   3   6       21.71       23.22      5.57 o 
  16   3   6        0.87        2.44      8.05 o 
  17   3   6        0.15        4.28      5.16 o 
  18   3   6        0.02        3.49      6.23 o 
 -22   4   6        1.43        5.90      6.70 o 
 -21   4   6       52.45       61.06      9.67 o 
 -20   4   6        3.37        0.94      4.40 o 
 -19   4   6       12.89       17.00      5.32 o 
 -18   4   6       41.18       39.67      5.78 o 
 -17   4   6        8.41        1.15      3.82 o 
 -16   4   6       53.25       46.98      5.54 o 
 -15   4   6       36.55       40.00      5.02 o 
 -14   4   6       11.25        6.71      3.20 o 
 -13   4   6       16.59       18.17      3.49 o 
 -12   4   6       55.32       46.52      4.49 o 
 -11   4   6      600.11      570.96     11.11 o 
 -10   4   6       23.72       24.21      4.85 o 
  -9   4   6        0.85        3.37      2.54 o 
  -8   4   6      108.61       93.51      5.28 o 
  -7   4   6      329.80      280.19      8.50 o 
  -6   4   6       32.82       43.58      5.06 o 
  -5   4   6      582.54      557.59     11.79 o 
  -4   4   6        2.12       -0.07      2.28 o 
  -3   4   6       15.72       24.21      3.24 o 
  -2   4   6      141.23      137.91      7.17 o 
  -1   4   6      655.77      600.57     14.79 o 
   0   4   6       68.70       75.50     19.72 o 
   1   4   6      368.22      377.09      9.85 o 
   2   4   6      890.70      927.04     19.83 o 
   3   4   6      646.42      654.97     34.69 o 
   4   4   6      290.21      353.87     14.29 o 
   5   4   6      152.70      178.85      8.24 o 
   6   4   6      384.77      346.08     14.84 o 
   7   4   6      450.28      428.86     13.09 o 
   8   4   6      329.40      354.96     12.42 o 
   9   4   6       42.33       41.44      6.45 o 
  10   4   6       86.62       93.40      8.50 o 
  11   4   6       10.12        8.35      4.59 o 
  12   4   6       28.75       27.68      6.10 o 
  13   4   6       76.00       81.26     17.05 o 
  14   4   6        2.17       -0.68      4.17 o 
  15   4   6       11.44        1.65      4.49 o 
  16   4   6        2.54        0.52      4.85 o 
  17   4   6        0.96        6.30      5.19 o 
  18   4   6        2.48        0.00      9.30 o 
 -21   5   6       12.10       -1.88      6.16 o 
 -20   5   6        0.33        3.91      4.95 o 
 -19   5   6        8.70       13.26      5.05 o 
 -18   5   6       13.07       11.46      5.04 o 
 -17   5   6       60.22       51.54      6.05 o 
 -16   5   6        0.01       -0.41      3.46 o 
 -15   5   6      108.75       90.73      6.72 o 
 -14   5   6       90.39       86.22     11.23 o 
 -13   5   6       32.19       31.68      4.11 o 
 -12   5   6      394.72      413.54     10.03 o 
 -11   5   6      544.50      564.22     11.26 o 
 -10   5   6       10.31       12.11      2.91 o 
  -9   5   6      111.17      114.58      5.47 o 
  -8   5   6      138.72      128.09      4.98 o 
  -7   5   6     1086.87     1186.73     16.86 o 
  -6   5   6      424.52      494.67      8.48 o 
  -5   5   6      606.24      618.40      9.79 o 
  -4   5   6       55.25       43.81      3.07 o 
  -3   5   6       18.71       22.19      6.63 o 
  -2   5   6      128.84       95.41      5.41 o 
  -1   5   6       58.39       78.67     15.44 o 
   0   5   6      323.04      318.68     16.18 o 
   1   5   6      551.61      586.47     14.42 o 
   2   5   6      957.87      985.17     17.08 o 
   3   5   6      242.99      190.97     10.93 o 
   4   5   6       75.20       57.55      7.25 o 
   5   5   6      880.84      930.36     18.53 o 
   6   5   6      285.03      276.91     10.33 o 
   7   5   6      746.44      810.25     18.32 o 
   8   5   6        0.19       -0.27      3.98 o 
   9   5   6      115.13      118.65     14.39 o 
  10   5   6      117.12      108.16     11.16 o 
  11   5   6       78.17       65.31     14.14 o 
  12   5   6       12.39        4.84      8.56 o 
  13   5   6        0.40        4.41     11.90 o 
  14   5   6       25.31       27.29      6.34 o 
  15   5   6        2.93        1.03      5.19 o 
  16   5   6        6.12        7.95      5.68 o 
  17   5   6        4.56       -0.77      5.67 o 
 -21   6   6        0.04        7.22      6.57 o 
 -20   6   6        4.19       -0.80      6.47 o 
 -19   6   6        6.67        8.67      4.95 o 
 -18   6   6       13.20       19.36      5.20 o 
 -17   6   6       24.89       38.57      5.00 o 
 -16   6   6        8.40        4.70      3.68 o 
 -15   6   6      175.75      175.91      7.66 o 
 -14   6   6        8.66        3.33      3.13 o 
 -13   6   6        5.80        8.12      3.33 o 
 -12   6   6        1.75        2.73      2.96 o 
 -11   6   6       46.72       49.21      4.57 o 
 -10   6   6       60.35       59.05      4.58 o 
  -9   6   6     1791.83     1769.14     22.81 o 
  -8   6   6      121.83      101.64      6.18 o 
  -7   6   6      226.27      242.47      6.50 o 
  -6   6   6      531.78      544.76      9.25 o 
  -5   6   6      242.44      239.49      6.41 o 
  -4   6   6       52.10       47.65     12.09 o 
  -3   6   6       81.80       91.17      6.59 o 
  -2   6   6       21.11       20.33      3.99 o 
  -1   6   6       17.23       21.63     11.90 o 
   0   6   6        8.66        5.63      2.65 o 
   1   6   6      452.21      389.98      9.93 o 
   2   6   6      139.88      131.07      8.53 o 
   3   6   6        5.76        3.07      3.92 o 
   4   6   6        3.38        1.00      3.99 o 
   5   6   6     1579.45     1562.51     32.63 o 
   6   6   6      475.52      530.71     18.14 o 
   7   6   6      551.62      508.30     54.69 o 
   8   6   6       76.38       72.44      9.20 o 
   9   6   6      575.27      614.97     21.36 o 
  10   6   6        1.68       -4.82      4.82 o 
  11   6   6        3.41        6.00      5.98 o 
  12   6   6        1.49        6.32      6.05 o 
  13   6   6       16.26        1.36      6.70 o 
  14   6   6        5.15        2.24     10.42 o 
  15   6   6        1.18       -4.57      4.57 o 
  16   6   6        3.41        9.26      5.87 o 
  17   6   6        1.36        5.11      7.68 o 
 -21   7   6        0.50        6.32     10.04 o 
 -20   7   6        1.07        0.73      6.49 o 
 -19   7   6        9.19        5.15      5.03 o 
 -18   7   6        0.44        5.82      4.78 o 
 -17   7   6      186.82      195.33     12.51 o 
 -16   7   6        1.77        2.69      3.34 o 
 -15   7   6       72.40       79.35      5.58 o 
 -14   7   6        8.26        8.04      3.27 o 
 -13   7   6       31.65       27.87      3.81 o 
 -12   7   6      481.63      515.78     10.34 o 
 -11   7   6      708.61      695.43     11.74 o 
 -10   7   6       54.93       52.46      4.34 o 
  -9   7   6        0.75        0.49      3.00 o 
  -8   7   6      211.08      218.28      9.01 o 
  -7   7   6      648.70      636.82     12.07 o 
  -6   7   6      268.62      297.26      8.37 o 
  -5   7   6      271.27      243.91      8.17 o 
  -4   7   6        8.64       12.63      3.13 o 
  -3   7   6      456.71      521.51     11.77 o 
  -2   7   6        5.39        9.34      3.11 o 
  -1   7   6      945.56     1019.70     17.65 o 
   0   7   6        1.37       -1.09      2.63 o 
   1   7   6      176.09      190.62      7.96 o 
   2   7   6      105.14      122.04     11.35 o 
   3   7   6      372.04      356.90     14.01 o 
   4   7   6      769.99      786.20     21.45 o 
   5   7   6     1405.18     1397.62     31.02 o 
   6   7   6      386.71      392.31     16.27 o 
   7   7   6      360.89      380.06     16.09 o 
   8   7   6       27.96       19.19      6.34 o 
   9   7   6        4.47       -4.98      4.98 o 
  10   7   6      189.99      194.03     14.56 o 
  11   7   6       36.86       45.21     10.79 o 
  12   7   6       11.63       11.30      6.51 o 
  13   7   6        2.66        1.57      5.98 o 
  14   7   6       15.36        4.84      6.87 o 
  15   7   6        0.00       -0.65      6.69 o 
  16   7   6       42.61       44.61      7.85 o 
 -20   8   6       11.06       10.53      6.79 o 
 -19   8   6       12.86       21.26      7.19 o 
 -18   8   6        4.44        4.82      4.61 o 
 -17   8   6        0.71        2.57      4.32 o 
 -16   8   6        7.27       10.39      4.49 o 
 -15   8   6        8.38        4.29      3.42 o 
 -14   8   6       36.79       43.53      5.16 o 
 -13   8   6      118.38      113.19      6.57 o 
 -12   8   6        7.94       11.79      3.66 o 
 -11   8   6       81.50       87.18      6.13 o 
 -10   8   6        0.80        4.07      3.18 o 
  -9   8   6     1503.71     1557.20     23.12 o 
  -8   8   6      300.63      291.54     11.81 o 
  -7   8   6      152.51      139.49      7.08 o 
  -6   8   6      111.24      119.22      6.57 o 
  -5   8   6      193.19      198.32     10.97 o 
  -4   8   6      108.69      107.73      7.23 o 
  -3   8   6       31.20       29.22      4.23 o 
  -2   8   6      154.72      157.55      7.58 o 
  -1   8   6       21.64       26.08      4.06 o 
   0   8   6       74.77       58.59      7.23 o 
   1   8   6       27.60       26.11      6.88 o 
   2   8   6       12.75       27.71      8.74 o 
   3   8   6      244.14      225.67     12.58 o 
   4   8   6      243.29      209.15     14.88 o 
   5   8   6      278.96      287.90     13.85 o 
   6   8   6      306.11      287.51     16.93 o 
   7   8   6      476.71      494.37     28.27 o 
   8   8   6        0.01        1.09      5.27 o 
   9   8   6      225.21      192.44     20.83 o 
  10   8   6       29.91       42.05     19.53 o 
  11   8   6        3.38        1.17      5.77 o 
  12   8   6        7.85       13.51      6.56 o 
  13   8   6       13.94       -3.77      5.88 o 
  14   8   6       30.53       59.43     15.62 o 
  15   8   6       13.04       12.98      8.16 o 
  16   8   6        7.82        5.28     10.97 o 
 -19   9   6        0.04        1.02      6.43 o 
 -18   9   6        3.35        3.55      4.65 o 
 -17   9   6       18.66       17.80      6.09 o 
 -16   9   6        5.24        8.32      5.21 o 
 -15   9   6      104.08      104.77      8.04 o 
 -14   9   6        3.23        1.19      3.54 o 
 -13   9   6       24.36       24.57      6.01 o 
 -12   9   6      458.20      489.74     13.29 o 
 -11   9   6      194.48      200.23     11.57 o 
 -10   9   6      166.03      144.15      8.18 o 
  -9   9   6      201.04      186.03      9.56 o 
  -8   9   6        3.37        7.49      3.35 o 
  -7   9   6       20.67       22.49      3.99 o 
  -6   9   6       33.09       28.20      4.46 o 
  -5   9   6      273.64      291.20     13.17 o 
  -4   9   6        0.43       -2.35      3.89 o 
  -3   9   6       24.31       46.11      7.72 o 
  -2   9   6        4.53        6.70      3.35 o 
  -1   9   6       63.79       59.11      5.82 o 
   0   9   6      325.68      351.94     25.48 o 
   1   9   6        0.54       -2.06      4.29 o 
   2   9   6      585.28      604.46     23.62 o 
   3   9   6        0.48        4.02      4.71 o 
   4   9   6       27.62       28.47      6.67 o 
   5   9   6       26.03       34.19      6.78 o 
   6   9   6       60.20       64.35      8.93 o 
   7   9   6      117.86      118.66     13.76 o 
   8   9   6       74.98       69.73      9.65 o 
   9   9   6        0.61       -2.20     10.79 o 
  10   9   6        0.39       11.07      6.44 o 
  11   9   6        0.08       -0.27      5.45 o 
  12   9   6        4.28       20.14      7.44 o 
  13   9   6        2.71        1.94      6.34 o 
  14   9   6        2.44        1.07      6.67 o 
  15   9   6        3.25        5.51      5.88 o 
 -19  10   6       11.68       21.31      9.30 o 
 -18  10   6       29.27       20.82     11.35 o 
 -17  10   6       34.06       36.05      9.73 o 
 -16  10   6        0.38        1.86      4.70 o 
 -15  10   6       62.23       65.58      7.06 o 
 -14  10   6        0.77        2.65      4.18 o 
 -13  10   6        1.60        2.16      3.93 o 
 -12  10   6      361.91      366.78     14.87 o 
 -11  10   6        1.76        2.16      5.26 o 
 -10  10   6      212.48      219.15      9.39 o 
  -9  10   6       25.19       29.36      4.67 o 
  -8  10   6       66.97       70.75      6.21 o 
  -7  10   6        3.74        3.90      3.37 o 
  -6  10   6      174.13      160.48      8.24 o 
  -5  10   6        0.16       -0.95      3.31 o 
  -4  10   6       12.19       11.81      4.08 o 
  -3  10   6       99.59       86.75      6.96 o 
  -2  10   6       13.93        9.74      4.07 o 
  -1  10   6      280.89      302.22     13.49 o 
   0  10   6       18.33        4.92      5.58 o 
   1  10   6       41.38       35.31      9.30 o 
   2  10   6       76.85       82.48      9.11 o 
   3  10   6      127.68      151.05     17.30 o 
   4  10   6      149.27      180.76     13.23 o 
   5  10   6        1.05        0.65      5.12 o 
   6  10   6        0.00       -1.17      4.98 o 
   7  10   6        0.31       -4.74      4.74 o 
   8  10   6       29.18       24.39      7.49 o 
   9  10   6      127.95      139.71     13.49 o 
  10  10   6        0.78       -1.57      5.65 o 
  11  10   6        0.18       10.17      6.79 o 
  12  10   6       41.78       14.45     17.30 o 
  13  10   6       28.36       46.11     20.09 o 
  14  10   6       22.94       16.39      7.60 o 
  15  10   6        6.38       21.94      9.00 o 
 -18  11   6       12.88       14.91      8.57 o 
 -17  11   6       28.24       36.92      9.47 o 
 -16  11   6       31.65       45.56      7.12 o 
 -15  11   6        0.51       -1.61      3.94 o 
 -14  11   6       89.31       87.65      7.67 o 
 -13  11   6       73.65       50.49      8.97 o 
 -12  11   6       12.77       14.52      5.10 o 
 -11  11   6      226.76      229.54     12.67 o 
 -10  11   6        5.20       -2.82      4.99 o 
  -9  11   6      144.34      155.97     12.51 o 
  -8  11   6       87.69       85.89      9.99 o 
  -7  11   6       14.70       19.07      4.17 o 
  -6  11   6      112.44      113.18     10.20 o 
  -5  11   6      117.04      106.28     11.14 o 
  -4  11   6      226.31      187.03      9.37 o 
  -3  11   6      789.03      729.83     19.36 o 
  -2  11   6       16.44       11.86      5.77 o 
  -1  11   6        1.24        3.49      4.38 o 
   0  11   6        0.63        4.71      5.00 o 
   1  11   6      110.44      109.63     13.58 o 
   2  11   6       20.50       32.47      7.14 o 
   3  11   6      197.06      219.46     17.67 o 
   4  11   6        1.95       -0.94      7.07 o 
   5  11   6       38.90       41.69      8.21 o 
   6  11   6      271.31      299.01     16.45 o 
   7  11   6        0.23        4.98      6.03 o 
   8  11   6        4.50        3.75      6.25 o 
   9  11   6       23.16       23.13      7.68 o 
  10  11   6       31.93       33.95      8.66 o 
  11  11   6      144.28      187.78     32.18 o 
  12  11   6       10.81       15.67      7.88 o 
  13  11   6       15.63       20.48      7.83 o 
  14  11   6       19.56       39.81     16.37 o 
 -17  12   6       27.50       21.21     10.79 o 
 -16  12   6       11.50       10.04      9.67 o 
 -15  12   6        0.40        6.32      6.31 o 
 -14  12   6        0.98        2.92      4.85 o 
 -13  12   6      102.59       92.88     10.58 o 
 -12  12   6       15.34       16.44      4.98 o 
 -11  12   6       10.15       10.01      4.41 o 
 -10  12   6       59.37       57.87      7.73 o 
  -9  12   6      169.82      175.01      9.41 o 
  -8  12   6        2.51        2.00      3.72 o 
  -7  12   6       13.76       14.51      4.62 o 
  -6  12   6       16.07       19.67      4.27 o 
  -5  12   6        0.18        0.83      3.53 o 
  -4  12   6      336.93      318.10     11.68 o 
  -3  12   6        5.49       11.00      6.51 o 
  -2  12   6       63.07       54.76     14.69 o 
  -1  12   6       27.52       33.06     13.02 o 
   0  12   6        9.77        5.00      5.18 o 
   1  12   6        0.20       -1.89      4.82 o 
   2  12   6       23.04       16.82      7.63 o 
   3  12   6       13.92       26.14      7.09 o 
   4  12   6       73.46       68.20      9.30 o 
   5  12   6        0.64        1.92      9.30 o 
   6  12   6        4.25        1.01      5.95 o 
   7  12   6       10.52        8.23     11.35 o 
   8  12   6        0.32        1.40      6.41 o 
   9  12   6        0.22        7.80      6.41 o 
  10  12   6        1.24        5.19      6.67 o 
  11  12   6      118.63      134.20     23.44 o 
  12  12   6        0.16        3.16      6.87 o 
  13  12   6       10.35       17.86     13.76 o 
 -16  13   6       12.57        5.95     10.04 o 
 -15  13   6        1.39       -1.12      8.56 o 
 -14  13   6        4.60        7.25      6.58 o 
 -13  13   6       32.48       26.47      7.49 o 
 -12  13   6      149.97      149.11     12.59 o 
 -11  13   6      127.84      118.72     16.37 o 
 -10  13   6       19.17       22.94      6.31 o 
  -9  13   6      110.41      116.94     10.75 o 
  -8  13   6       25.20       29.62      5.64 o 
  -7  13   6        7.68        7.34      4.31 o 
  -6  13   6       28.76       18.73      5.58 o 
  -5  13   6        8.83        4.55      4.28 o 
  -4  13   6       39.41       56.84      8.37 o 
  -3  13   6        3.09       -2.51      4.92 o 
  -2  13   6        1.50        2.72      5.35 o 
  -1  13   6       14.14        3.60      5.35 o 
   0  13   6        0.05        5.98      5.54 o 
   1  13   6        9.04       26.21      7.04 o 
   2  13   6        6.68        7.29     10.42 o 
   3  13   6       96.85      118.08     11.86 o 
   4  13   6        1.85       -1.63      5.45 o 
   5  13   6       42.34       32.18      7.88 o 
   6  13   6        6.73       14.72      6.97 o 
   7  13   6       10.36       10.65      7.09 o 
   8  13   6        2.85       11.08      6.97 o 
   9  13   6        5.70        0.40      5.98 o 
  10  13   6       13.20       18.91      7.84 o 
  11  13   6       18.97       34.73     18.23 o 
  12  13   6        5.45       -4.09     11.16 o 
 -14  14   6       29.09       36.83     11.53 o 
 -13  14   6        3.36        0.00      8.18 o 
 -12  14   6        5.98       21.71      8.93 o 
 -11  14   6        0.19        0.67      6.70 o 
 -10  14   6        6.02        4.67      5.81 o 
  -9  14   6        4.20       -1.06      5.95 o 
  -8  14   6        0.09        4.52      5.12 o 
  -7  14   6        2.05        2.60      5.00 o 
  -6  14   6        2.27       -6.70      6.70 o 
  -5  14   6       12.01       10.79      8.18 o 
  -4  14   6        0.04       -6.70      6.70 o 
  -3  14   6       26.68       27.16      9.30 o 
  -2  14   6        1.09        9.30      7.44 o 
  -1  14   6       10.00        8.18      7.44 o 
   0  14   6        6.68       16.74      6.05 o 
   1  14   6       70.49       71.28      9.69 o 
   2  14   6       33.30       34.04      7.68 o 
   3  14   6       14.58       20.76      7.20 o 
   4  14   6       13.56       12.33      6.44 o 
   5  14   6        5.05        4.90      6.25 o 
   6  14   6       23.67       26.38      7.88 o 
   7  14   6       51.35       43.06      9.05 o 
   8  14   6        0.33        5.90      6.60 o 
   9  14   6        9.02       19.01      8.13 o 
  10  14   6        0.03       -2.40      6.44 o 
  11  14   6       12.74       33.48     15.62 o 
 -13  15   6       45.29       70.68     14.88 o 
 -12  15   6        0.02       13.02      9.30 o 
 -11  15   6       63.46       52.83     13.02 o 
 -10  15   6       15.51       22.98     10.42 o 
  -9  15   6      155.81      184.89     20.09 o 
  -8  15   6        0.14       -2.23      7.81 o 
  -7  15   6       27.34       15.62      8.93 o 
  -6  15   6        1.55        1.86      7.81 o 
  -5  15   6       48.68       46.50     11.53 o 
  -4  15   6        0.22       -4.46      7.07 o 
  -3  15   6       90.53       69.20     13.02 o 
  -2  15   6        9.46       21.58      8.93 o 
  -1  15   6        4.48        4.09      7.44 o 
   0  15   6        1.30       -5.95      6.70 o 
   1  15   6        2.08       -0.74      7.07 o 
   2  15   6        0.03       -7.44      7.44 o 
   3  15   6        4.42        8.18      8.18 o 
   4  15   6        2.40       -1.86      7.81 o 
   5  15   6        5.06       -7.07      7.07 o 
   6  15   6        2.37       -6.70      7.81 o 
   7  15   6       24.07        9.67      8.93 o 
   8  15   6       40.44       52.83     12.65 o 
   9  15   6        0.02       -5.21     10.79 o 
 -10  16   6       37.58       56.92     13.02 o 
  -9  16   6        7.64       18.60     10.42 o 
  -8  16   6       33.97       40.55     12.28 o 
  -7  16   6        0.92       -4.84      7.44 o 
  -6  16   6        3.26       -7.44      7.44 o 
  -5  16   6        2.87       -5.21      7.81 o 
  -4  16   6       31.89       31.25     10.42 o 
  -3  16   6       55.10       61.01     13.02 o 
  -2  16   6       41.82       32.74     10.04 o 
  -1  16   6       41.41       47.62     11.90 o 
   0  16   6        0.10       -3.72      7.81 o 
   1  16   6        3.24        0.37      7.81 o 
   2  16   6        4.31       -2.23      8.56 o 
   3  16   6        0.09        3.72      8.93 o 
   4  16   6       24.21       44.27     12.65 o 
   5  16   6       14.06        9.67      8.93 o 
   6  16   6        0.10       11.16     10.04 o 
  -7  17   6       12.75        7.81      8.93 o 
  -6  17   6        1.79       -6.70      6.70 o 
  -5  17   6        0.05        2.23      8.18 o 
  -4  17   6       39.60       34.23     10.79 o 
  -3  17   6       22.90       33.85     10.79 o 
  -2  17   6        0.01        3.72      8.56 o 
  -1  17   6        5.23        4.46      8.56 o 
   0  17   6        0.37        3.72      8.56 o 
   1  17   6       36.35       33.11     11.53 o 
   2  17   6        3.06       -4.09      8.56 o 
   3  17   6        3.01        3.72      8.93 o 
 -22   1   7       89.21      112.27     16.63 o 
 -21   1   7        5.79        3.93      7.52 o 
 -20   1   7       18.63       27.58      7.35 o 
 -19   1   7        0.55        0.49      5.15 o 
 -18   1   7        4.08       12.93      7.73 o 
 -17   1   7       17.79       14.40      5.52 o 
 -16   1   7       10.87       13.89      4.92 o 
 -15   1   7       33.93       43.97      6.38 o 
 -14   1   7       23.93       32.45      5.05 o 
 -13   1   7       32.93       28.96      4.22 o 
 -12   1   7       62.22       48.36      7.90 o 
 -11   1   7       65.74       54.81      4.81 o 
 -10   1   7        6.91        4.80      2.70 o 
  -9   1   7        0.37        1.04      2.29 o 
  -8   1   7      298.87      302.80      8.20 o 
  -7   1   7       27.88       21.08      3.07 o 
  -6   1   7      233.12      245.02      6.93 o 
  -5   1   7       14.67       16.73      2.90 o 
  -4   1   7        0.38       -0.43      1.97 o 
  -3   1   7      581.78      566.10     12.05 o 
  -2   1   7      415.64      413.99      9.86 o 
  -1   1   7       56.92       55.18      5.32 o 
   0   1   7       26.18       31.49      3.53 o 
   1   1   7      462.46      469.99     14.71 o 
   2   1   7       25.36       29.37      3.06 o 
   3   1   7       27.91       28.77      6.18 o 
   4   1   7      281.30      278.11     29.95 o 
   5   1   7        0.32        4.19      7.25 o 
   6   1   7      137.44      128.12     11.97 o 
   7   1   7      292.90      325.41     16.18 o 
   8   1   7      173.91      180.81     16.18 o 
   9   1   7     1871.37     1859.00     43.26 o 
  10   1   7       87.18       80.64     11.05 o 
  11   1   7       81.95       93.29     11.97 o 
  12   1   7       37.95       36.36      8.79 o 
  13   1   7        7.98        2.81      8.93 o 
  14   1   7       21.39       17.49      6.14 o 
  15   1   7       69.17       77.18      8.02 o 
  16   1   7        0.25       -3.21      4.67 o 
  17   1   7        3.10        5.45      5.35 o 
 -22   2   7        0.90       -8.14      8.14 o 
 -21   2   7        5.46        5.77      6.12 o 
 -20   2   7       42.27       51.57     12.59 o 
 -19   2   7       10.09       19.83      6.54 o 
 -18   2   7        0.51        4.27      5.17 o 
 -17   2   7        2.81        4.53      3.59 o 
 -16   2   7       13.88       12.13      4.76 o 
 -15   2   7      592.02      535.71     21.61 o 
 -14   2   7       11.13        6.98      4.45 o 
 -13   2   7      148.91      165.23      9.17 o 
 -12   2   7        5.61        1.16      3.89 o 
 -11   2   7        3.06       -2.06      2.56 o 
 -10   2   7      296.90      300.17      8.72 o 
  -9   2   7       47.73       56.87      4.62 o 
  -8   2   7      468.00      489.27     11.26 o 
  -7   2   7        4.51        4.22      2.67 o 
  -6   2   7      113.44      136.77      6.10 o 
  -5   2   7       33.78       30.28      3.47 o 
  -4   2   7      321.49      334.08      8.27 o 
  -3   2   7       16.24       16.16      3.09 o 
  -2   2   7       22.45       26.25      4.56 o 
  -1   2   7      344.35      362.63     12.03 o 
   0   2   7     2311.28     2480.63     29.80 o 
   1   2   7      538.81      475.54     10.16 o 
   2   2   7      176.28      192.51      7.85 o 
   3   2   7        0.08        3.07      6.70 o 
   4   2   7       70.93       56.24      7.99 o 
   5   2   7      178.74      176.02     13.02 o 
   6   2   7       30.60       24.58      6.67 o 
   7   2   7      181.29      202.18     34.60 o 
   8   2   7     1882.65     1868.18     69.94 o 
   9   2   7      221.31      253.00     17.53 o 
  10   2   7      110.29      122.63     17.67 o 
  11   2   7      215.16      204.05     16.93 o 
  12   2   7       55.21       55.99     12.83 o 
  13   2   7        0.63        4.86      4.87 o 
  14   2   7       92.96       88.31      9.66 o 
  15   2   7        0.43        2.36      5.56 o 
  16   2   7       16.16       16.21      6.01 o 
  17   2   7       40.31       44.67      7.35 o 
 -21   3   7       35.60       23.49     20.46 o 
 -20   3   7       14.00       23.50      7.06 o 
 -19   3   7        7.02        9.07      5.96 o 
 -18   3   7        5.29        0.76      4.91 o 
 -17   3   7       48.82       36.15      5.39 o 
 -16   3   7       78.63       75.86      7.03 o 
 -15   3   7      318.21      297.88     10.81 o 
 -14   3   7      148.29      124.76      8.34 o 
 -13   3   7      178.02      174.51     13.77 o 
 -12   3   7       10.41        7.91      3.65 o 
 -11   3   7       44.08       48.65      4.85 o 
 -10   3   7       11.36        9.18      3.12 o 
  -9   3   7      186.01      165.68      7.27 o 
  -8   3   7      231.83      251.07      7.56 o 
  -7   3   7      536.96      559.32     10.83 o 
  -6   3   7      133.07      136.05      6.05 o 
  -5   3   7       91.28       99.74      5.70 o 
  -4   3   7      278.31      321.89      8.24 o 
  -3   3   7       34.76       36.56      4.02 o 
  -2   3   7        0.64        0.34      2.11 o 
  -1   3   7      681.84      716.65     13.69 o 
   0   3   7     1113.95     1064.11     16.85 o 
   1   3   7        4.21        0.87      2.49 o 
   2   3   7      169.48      213.41     13.21 o 
   3   3   7        2.41        5.56      4.45 o 
   4   3   7      167.66      179.42     12.76 o 
   5   3   7       27.97       22.60     10.42 o 
   6   3   7       28.24       25.24      9.11 o 
   7   3   7     1401.26     1397.79     34.65 o 
   8   3   7      298.45      273.34     15.20 o 
   9   3   7      354.88      377.65     18.17 o 
  10   3   7        0.59        2.79      6.05 o 
  11   3   7      327.64      389.34     26.97 o 
  12   3   7        4.27        1.37      4.63 o 
  13   3   7       96.60       83.65     13.75 o 
  14   3   7        9.78       12.21      6.07 o 
  15   3   7       58.28       41.48      8.29 o 
  16   3   7        0.43       -3.14      4.72 o 
  17   3   7        3.21       12.87      5.79 o 
 -21   4   7       39.57       47.95     12.82 o 
 -20   4   7        0.03       -0.88      5.82 o 
 -19   4   7        5.19        0.56      5.36 o 
 -18   4   7        0.00        8.05      6.52 o 
 -17   4   7       59.56       69.38      6.64 o 
 -16   4   7       10.42        6.83      3.86 o 
 -15   4   7       10.36       11.07      3.56 o 
 -14   4   7        0.08        0.45      3.68 o 
 -13   4   7      269.65      284.33     11.40 o 
 -12   4   7       10.43       12.43      3.84 o 
 -11   4   7      208.86      228.06      9.80 o 
 -10   4   7       42.90       54.84      4.83 o 
  -9   4   7       74.69       71.97      5.21 o 
  -8   4   7      210.14      257.82      7.82 o 
  -7   4   7       15.79       11.25      2.91 o 
  -6   4   7     1206.28     1281.65     17.11 o 
  -5   4   7      242.37      237.15      7.51 o 
  -4   4   7        0.22        4.46      2.31 o 
  -3   4   7      429.79      437.48      9.38 o 
  -2   4   7        6.07       10.55      3.36 o 
  -1   4   7      156.50      214.01      8.54 o 
   0   4   7       34.02       38.50      8.18 o 
   1   4   7       81.03       96.65      8.85 o 
   2   4   7      366.92      384.32     42.22 o 
   3   4   7      284.50      260.59     12.69 o 
   4   4   7       98.99      116.72     10.37 o 
   5   4   7      212.18      187.82     13.35 o 
   6   4   7      755.41      766.08     23.94 o 
   7   4   7      211.74      240.95     14.91 o 
   8   4   7      297.44      279.06     15.31 o 
   9   4   7      115.73       83.13     11.01 o 
  10   4   7        2.50        3.35      6.08 o 
  11   4   7        7.28       13.76      7.10 o 
  12   4   7        0.29        2.79      4.58 o 
  13   4   7       12.61       16.82      6.28 o 
  14   4   7        6.40        7.43      6.95 o 
  15   4   7       10.36        4.95      7.41 o 
  16   4   7       10.38        7.19      7.57 o 
 -21   5   7       18.30       12.77      9.99 o 
 -20   5   7        5.66        5.92      5.45 o 
 -19   5   7       27.48       25.20      9.14 o 
 -18   5   7        6.15        4.01      5.68 o 
 -17   5   7        0.49       -0.45      4.57 o 
 -16   5   7        0.31        1.14      3.30 o 
 -15   5   7       81.16       85.24      6.37 o 
 -14   5   7        0.20       -1.91      2.82 o 
 -13   5   7        1.56        6.76      4.62 o 
 -12   5   7       19.67       17.42      3.53 o 
 -11   5   7        9.59        6.51      2.88 o 
 -10   5   7       47.90       40.88      5.13 o 
  -9   5   7     3373.82     3396.60     34.88 o 
  -8   5   7      484.59      508.81     12.09 o 
  -7   5   7        1.70       -0.73      2.40 o 
  -6   5   7       20.40       16.10      2.96 o 
  -5   5   7      147.96      151.01      7.28 o 
  -4   5   7       21.53       18.77      5.80 o 
  -3   5   7        5.92        0.96      2.91 o 
  -2   5   7       19.43       21.15      4.92 o 
  -1   5   7        4.07       18.36      4.92 o 
   0   5   7       12.84       33.85      9.30 o 
   1   5   7        7.01        2.23      5.58 o 
   2   5   7      414.40      431.05     25.86 o 
   3   5   7       40.92       47.99     11.53 o 
   4   5   7        6.44       14.14      8.18 o 
   5   5   7      223.91      202.01     21.58 o 
   6   5   7     1049.49     1052.82     43.53 o 
   7   5   7      116.28      114.58     18.23 o 
   8   5   7        0.79        1.86      7.81 o 
   9   5   7      382.25      392.16     39.43 o 
  10   5   7       38.83       24.76      6.97 o 
  11   5   7        0.03        5.50      5.78 o 
  12   5   7       95.05       91.82     14.14 o 
  13   5   7       63.80       70.81     10.73 o 
  14   5   7       16.17       20.28      7.49 o 
  15   5   7       24.07       14.88      7.73 o 
  16   5   7        6.74        0.61      7.14 o 
 -21   6   7        1.07        8.59      6.81 o 
 -20   6   7       17.01       24.60     14.32 o 
 -19   6   7       11.63       22.02      7.03 o 
 -18   6   7        0.03       -5.19      5.19 o 
 -17   6   7        0.08        3.60      5.19 o 
 -16   6   7       19.27       33.10      5.93 o 
 -15   6   7       47.31       52.17      5.39 o 
 -14   6   7       21.89       16.42      3.97 o 
 -13   6   7        0.18        1.29      3.09 o 
 -12   6   7        6.36        2.91      3.01 o 
 -11   6   7      134.83      145.92      7.40 o 
 -10   6   7       11.41        9.97      3.14 o 
  -9   6   7      839.37      850.42     13.77 o 
  -8   6   7      410.93      432.63      8.61 o 
  -7   6   7      351.97      338.91     11.76 o 
  -6   6   7       27.81       27.45      5.82 o 
  -5   6   7      192.32      181.12      9.36 o 
  -4   6   7       20.73       30.70      5.63 o 
  -3   6   7      191.38      216.14     17.48 o 
  -2   6   7       23.78       36.46      9.67 o 
  -1   6   7       63.66       70.95      6.51 o 
   0   6   7       82.68       87.19     16.00 o 
   1   6   7        5.19       16.00      6.14 o 
   2   6   7       26.19       42.81      9.11 o 
   3   6   7       22.40       18.97      9.30 o 
   4   6   7       17.62       19.72     10.04 o 
   5   6   7      271.55      275.67     22.69 o 
   6   6   7      204.99      229.16     24.18 o 
   7   6   7        4.51       14.51      9.67 o 
   8   6   7      369.35      384.02     18.79 o 
   9   6   7      138.98      131.01     12.50 o 
  10   6   7      123.33      105.00     19.72 o 
  11   6   7        4.81       12.00     15.44 o 
  12   6   7        0.35        4.51      6.17 o 
  13   6   7        0.70        7.28      6.97 o 
  14   6   7        1.45       11.40      7.60 o 
  15   6   7       15.06       19.15     11.90 o 
  16   6   7        5.53        2.16      7.41 o 
 -20   7   7        1.57        4.18      6.63 o 
 -19   7   7        0.19       16.37      9.21 o 
 -18   7   7        2.39        5.92      5.50 o 
 -17   7   7       38.00       36.59      7.40 o 
 -16   7   7       69.17       52.47      6.75 o 
 -15   7   7       10.76        9.53      3.65 o 
 -14   7   7       38.26       43.18      4.95 o 
 -13   7   7      128.23      126.37      7.14 o 
 -12   7   7       51.80       41.02      4.59 o 
 -11   7   7      152.95      174.85      7.87 o 
 -10   7   7       10.97       12.97      3.17 o 
  -9   7   7      645.54      655.17     13.43 o 
  -8   7   7       77.05       72.30      7.88 o 
  -7   7   7      188.79      201.19     11.90 o 
  -6   7   7      131.05      132.05     11.83 o 
  -5   7   7      169.19      164.07      9.33 o 
  -4   7   7        2.58       -3.15      3.15 o 
  -3   7   7        4.43        0.07      3.21 o 
  -2   7   7      149.07      142.44     12.83 o 
  -1   7   7      428.54      444.33     21.02 o 
   0   7   7      238.88      251.78     11.35 o 
   1   7   7        2.41       -0.40      3.65 o 
   2   7   7      583.62      656.24     31.99 o 
   3   7   7      328.26      273.06     21.21 o 
   4   7   7       50.95       68.45     13.76 o 
   5   7   7      265.27      284.60     22.69 o 
   6   7   7      124.88      155.82     14.51 o 
   7   7   7        8.23       -1.53      5.18 o 
   8   7   7        0.37       -0.46      5.54 o 
   9   7   7       55.12       64.42      9.74 o 
  10   7   7       64.32       68.66      9.90 o 
  11   7   7       32.35       27.03     10.79 o 
  12   7   7        5.77        6.99      6.70 o 
  13   7   7       23.55       24.82      8.21 o 
  14   7   7        3.08        7.87      7.22 o 
  15   7   7       27.84       24.15      9.15 o 
 -20   8   7        0.45        4.91      6.86 o 
 -19   8   7        0.01        4.89      6.34 o 
 -18   8   7        0.01        3.87      4.78 o 
 -17   8   7       10.89       14.79      6.24 o 
 -16   8   7       45.82       56.58      6.90 o 
 -15   8   7        9.36       -3.63      4.24 o 
 -14   8   7        9.17       11.14      4.09 o 
 -13   8   7      100.82       99.48      7.83 o 
 -12   8   7       85.20       92.01      6.82 o 
 -11   8   7      131.39      124.01     10.92 o 
 -10   8   7      127.52      106.74      8.94 o 
  -9   8   7      441.94      468.55     14.52 o 
  -8   8   7        1.51       -3.57      3.57 o 
  -7   8   7        3.95       -2.03      3.43 o 
  -6   8   7       14.01       13.17      4.22 o 
  -5   8   7        1.36       -1.77      4.09 o 
  -4   8   7       39.65       30.51      5.63 o 
  -3   8   7      463.33      473.52     15.48 o 
  -2   8   7       61.36       45.18      8.37 o 
  -1   8   7       26.77       25.07      5.23 o 
   0   8   7       12.82        5.07      6.70 o 
   1   8   7       21.15       28.99      7.44 o 
   2   8   7       67.53       92.26     15.62 o 
   3   8   7      369.08      353.15     20.46 o 
   4   8   7      191.45      206.57     13.07 o 
   5   8   7        0.19       -0.85      4.55 o 
   6   8   7      184.47      178.23     13.50 o 
   7   8   7       10.17       17.14      6.25 o 
   8   8   7        0.80       -0.20      5.43 o 
   9   8   7        0.14        4.94      6.25 o 
  10   8   7       19.10       32.10      8.14 o 
  11   8   7       45.63       50.90     12.28 o 
  12   8   7        1.13        0.24      6.03 o 
  13   8   7       54.57       47.06     10.19 o 
  14   8   7       38.65       27.99      9.49 o 
  15   8   7        7.43        2.43     11.35 o 
 -19   9   7        7.83       14.31      8.31 o 
 -18   9   7       34.45       33.46      9.53 o 
 -17   9   7       15.48       18.82      5.99 o 
 -16   9   7        3.03        6.27      4.63 o 
 -15   9   7       17.47       20.11      4.91 o 
 -14   9   7        1.95       -2.93      4.64 o 
 -13   9   7        2.13       -0.22      3.95 o 
 -12   9   7        2.72        0.04      4.72 o 
 -11   9   7       13.18        7.31      6.87 o 
 -10   9   7      486.26      543.95     20.62 o 
  -9   9   7      786.20      840.37     20.20 o 
  -8   9   7       30.47       29.96      8.81 o 
  -7   9   7      177.64      162.96      9.47 o 
  -6   9   7       27.06       22.69      5.04 o 
  -5   9   7       26.05       19.44      8.74 o 
  -4   9   7       22.97        9.69      4.84 o 
  -3   9   7       19.11       14.90      5.09 o 
  -2   9   7       20.60       31.22      7.07 o 
  -1   9   7      221.73      207.06     11.84 o 
   0   9   7      193.53      202.28     16.37 o 
   1   9   7       57.52       73.21      8.67 o 
   2   9   7        3.65        0.88      4.81 o 
   3   9   7        0.78        1.84      4.98 o 
   4   9   7        2.32       -2.10      4.46 o 
   5   9   7      408.71      445.44     18.23 o 
   6   9   7        1.63       -0.14      8.56 o 
   7   9   7        0.12       -2.55     11.16 o 
   8   9   7       14.59       11.30      6.30 o 
   9   9   7        9.81        2.26      6.14 o 
  10   9   7        7.18       -1.43      7.81 o 
  11   9   7       28.48       28.08      8.00 o 
  12   9   7       51.07       48.83      9.74 o 
  13   9   7       21.51       32.09     13.76 o 
  14   9   7       25.63       34.90      9.55 o 
 -18  10   7        6.87       13.28      8.22 o 
 -17  10   7       12.63       18.61      8.40 o 
 -16  10   7        0.07       -4.18      4.18 o 
 -15  10   7       28.79       35.11      6.98 o 
 -14  10   7        0.17        4.46      4.34 o 
 -13  10   7       25.55       21.73      6.50 o 
 -12  10   7       54.04       53.73      6.18 o 
 -11  10   7       53.68       68.68      6.48 o 
 -10  10   7        0.03       -3.25      3.50 o 
  -9  10   7      170.25      174.16     13.05 o 
  -8  10   7      184.25      188.69     10.61 o 
  -7  10   7      437.87      462.46     25.07 o 
  -6  10   7      183.46      189.51     13.82 o 
  -5  10   7        3.60        1.39     10.60 o 
  -4  10   7       28.68       31.33      6.33 o 
  -3  10   7        0.22        2.27      3.65 o 
  -2  10   7       32.62       40.29      5.43 o 
  -1  10   7       56.42       50.57      5.83 o 
   0  10   7       13.00       18.89      5.81 o 
   1  10   7       32.39       27.59      6.70 o 
   2  10   7       76.50       72.76      9.86 o 
   3  10   7        1.99        4.21      5.08 o 
   4  10   7        3.65        0.93      5.00 o 
   5  10   7        4.76        0.84     11.16 o 
   6  10   7       55.35       58.93      9.47 o 
   7  10   7        5.55        5.68      6.51 o 
   8  10   7        4.79        2.45      6.30 o 
   9  10   7       43.11       35.22      8.47 o 
  10  10   7       10.57        7.00      6.67 o 
  11  10   7        0.04       -5.72      5.72 o 
  12  10   7       14.87       29.36      9.16 o 
  13  10   7       30.96       25.46      8.93 o 
 -17  11   7       39.08       41.99     10.19 o 
 -16  11   7        1.46       -6.44      6.44 o 
 -15  11   7        4.44        1.77      4.47 o 
 -14  11   7        2.57        1.59      4.38 o 
 -13  11   7        0.76       -1.83      4.11 o 
 -12  11   7       85.36      120.93     12.67 o 
 -11  11   7      165.82      191.32     13.91 o 
 -10  11   7        6.39       17.53      6.55 o 
  -9  11   7       82.01       81.53      6.87 o 
  -8  11   7       69.85       78.92     10.69 o 
  -7  11   7        6.75        7.13      3.83 o 
  -6  11   7       42.80       45.90      6.06 o 
  -5  11   7        0.29        1.55      3.93 o 
  -4  11   7        8.45        4.69      4.04 o 
  -3  11   7      292.89      281.39     10.99 o 
  -2  11   7        0.01       -1.15      3.65 o 
  -1  11   7       34.95       28.47      8.93 o 
   0  11   7        0.56       -0.97      4.71 o 
   1  11   7        0.68        5.52      5.27 o 
   2  11   7        0.22       -4.82      4.82 o 
   3  11   7      219.60      234.37     19.90 o 
   4  11   7       42.76       31.45      8.56 o 
   5  11   7        0.31       -5.39      5.39 o 
   6  11   7        1.86       -0.72      6.88 o 
   7  11   7       51.88       56.91      9.69 o 
   8  11   7       28.92       25.96     10.60 o 
   9  11   7       27.51       32.40     12.28 o 
  10  11   7        1.61        5.69      6.87 o 
  11  11   7        3.63       -0.40      6.60 o 
  12  11   7       36.83       49.45     10.10 o 
  13  11   7        5.35       10.79     12.65 o 
 -16  12   7        0.48       -5.17      5.68 o 
 -15  12   7        2.43        0.42      5.88 o 
 -14  12   7        1.67       -2.31      4.29 o 
 -13  12   7        5.04        6.52      5.53 o 
 -12  12   7       50.13       33.22      5.63 o 
 -11  12   7        3.95        4.09      4.06 o 
 -10  12   7      163.03      167.60      9.62 o 
  -9  12   7        4.69        1.43      3.83 o 
  -8  12   7       36.20       39.31      6.93 o 
  -7  12   7      103.21       96.79      7.44 o 
  -6  12   7       76.14       88.52      7.09 o 
  -5  12   7        2.56        1.44      7.70 o 
  -4  12   7      120.94      136.43      9.29 o 
  -3  12   7       74.27       57.79      6.74 o 
  -2  12   7      255.19      260.79     14.39 o 
  -1  12   7        0.24        2.26      5.45 o 
   0  12   7       34.88       26.89      7.14 o 
   1  12   7        5.25       -4.74      4.74 o 
   2  12   7        6.19        6.49      5.98 o 
   3  12   7       54.67       56.92      9.53 o 
   4  12   7      259.10      291.26     25.86 o 
   5  12   7        2.75        1.97      6.03 o 
   6  12   7       21.87       14.53      6.94 o 
   7  12   7       20.29       12.04      6.67 o 
   8  12   7        1.11        9.77      7.20 o 
   9  12   7       13.89       14.43      7.76 o 
  10  12   7        1.90        7.65      7.14 o 
  11  12   7       56.19       73.32     11.35 o 
  12  12   7        3.23        2.98     12.65 o 
 -15  13   7       17.44       18.60     11.16 o 
 -14  13   7       11.88        4.84     10.04 o 
 -13  13   7       87.02      103.79     12.46 o 
 -12  13   7       13.95       21.11      6.01 o 
 -11  13   7       16.78       26.07      5.91 o 
 -10  13   7        0.32       -2.70      5.90 o 
  -9  13   7        1.66       -1.30      3.80 o 
  -8  13   7       31.78       32.16      5.38 o 
  -7  13   7       29.62       32.28      5.24 o 
  -6  13   7       10.04       -0.43      3.76 o 
  -5  13   7        4.44        3.67      3.87 o 
  -4  13   7        3.39       -5.61      5.61 o 
  -3  13   7       36.79       46.83     10.60 o 
  -2  13   7        0.60       -5.00      5.00 o 
  -1  13   7       73.74       80.23     10.25 o 
   0  13   7       19.64       31.70      8.18 o 
   1  13   7       29.34       22.20      6.97 o 
   2  13   7       34.44       24.91     13.02 o 
   3  13   7       22.80       42.78     17.86 o 
   4  13   7        5.14       12.87      9.67 o 
   5  13   7        5.84       18.86      7.77 o 
   6  13   7       10.91        3.97      6.56 o 
   7  13   7       75.75       82.79     11.17 o 
   8  13   7       12.03        7.71      7.44 o 
   9  13   7        4.18       11.38      7.84 o 
  10  13   7        5.80        6.75      7.44 o 
 -14  14   7        5.73        2.60      9.67 o 
 -13  14   7        0.10        8.56      9.30 o 
 -12  14   7      103.25      103.05     16.37 o 
 -11  14   7        8.39       12.88      6.41 o 
 -10  14   7       77.62       67.00      9.47 o 
  -9  14   7        0.50       -4.93      5.12 o 
  -8  14   7       51.81       23.77      6.82 o 
  -7  14   7        5.23        9.82      5.88 o 
  -6  14   7       24.83       16.23      6.14 o 
  -5  14   7       14.31        4.35      6.08 o 
  -4  14   7        0.06       -0.57      5.77 o 
  -3  14   7      151.20      174.68     25.86 o 
  -2  14   7        4.49       -6.75      6.88 o 
  -1  14   7       49.38       72.52     10.22 o 
   0  14   7        2.32        1.76      6.70 o 
   1  14   7       27.23       29.84      9.11 o 
   2  14   7       42.30       62.87     21.58 o 
   3  14   7       48.51       52.38      9.58 o 
   4  14   7        4.30        9.41      6.78 o 
   5  14   7        1.13       -1.64      6.34 o 
   6  14   7        3.58       -0.39      6.61 o 
   7  14   7        8.88        9.23      7.77 o 
   8  14   7        0.57       12.13      7.24 o 
   9  14   7        2.81       -1.49     11.16 o 
 -12  15   7        9.17        5.21      9.30 o 
 -11  15   7       22.38       31.25     12.28 o 
 -10  15   7        1.17       -1.49      8.18 o 
  -9  15   7        1.95        1.78      6.18 o 
  -8  15   7        1.98        4.46      8.56 o 
  -7  15   7        8.90       -1.86      7.81 o 
  -6  15   7        2.26        3.72      8.18 o 
  -5  15   7        0.72       -4.09      7.07 o 
  -4  15   7       13.14       16.74      9.30 o 
  -3  15   7        6.50       -4.84      7.81 o 
  -2  15   7       81.97       78.12     14.51 o 
  -1  15   7       45.87       50.97     12.28 o 
   0  15   7       23.48        5.21      8.18 o 
   1  15   7        6.81       15.62      9.30 o 
   2  15   7       16.96       16.37      9.67 o 
   3  15   7        3.48        3.59     13.02 o 
   4  15   7       22.34       36.97      9.00 o 
   5  15   7       14.28       12.74      7.88 o 
   6  15   7        0.12        4.57      9.67 o 
   7  15   7        0.14        5.02     10.60 o 
 -10  16   7       40.29       29.76     11.53 o 
  -9  16   7        2.18       -3.72      8.18 o 
  -8  16   7        7.78       21.95      9.67 o 
  -7  16   7        1.28       22.69     11.16 o 
  -6  16   7       31.06       59.52     13.76 o 
  -5  16   7       49.19       41.67     11.90 o 
  -4  16   7        0.08       10.79      9.30 o 
  -3  16   7       23.05       31.25     11.16 o 
  -2  16   7        0.08        1.12      8.93 o 
  -1  16   7        7.51        8.56      8.93 o 
   0  16   7        7.47       20.46     10.42 o 
   1  16   7       62.06       40.18     11.90 o 
   2  16   7        1.21       14.14     10.04 o 
   3  16   7       14.39       11.90     10.04 o 
   4  16   7        3.18       -0.74      9.30 o 
  -6  17   7        0.11       -3.35      7.81 o 
  -5  17   7       19.45       49.85     12.65 o 
  -4  17   7       29.59       37.57     11.90 o 
  -3  17   7        1.03        8.93      8.93 o 
  -2  17   7        1.09        4.09      8.18 o 
  -1  17   7        1.51        1.49      8.93 o 
   0  17   7        0.01       -5.58      8.18 o 
 -21   0   8        2.35        1.75      6.95 o 
 -20   0   8       25.65       23.07     15.25 o 
 -19   0   8       10.34       19.72     13.02 o 
 -18   0   8        0.01       -7.07     10.04 o 
 -17   0   8        1.37        1.49      9.67 o 
 -16   0   8       11.22        9.69      7.20 o 
 -15   0   8      110.53      134.18     11.79 o 
 -14   0   8     1289.18     1211.65     34.85 o 
 -13   0   8      341.51      330.13     16.01 o 
 -12   0   8      532.74      469.33     16.75 o 
 -11   0   8       32.31       47.58      6.73 o 
 -10   0   8       35.91       35.13      5.71 o 
  -9   0   8       22.76       20.44      4.80 o 
  -8   0   8        3.61        5.58      3.78 o 
  -7   0   8      107.46       86.41      7.51 o 
  -6   0   8        2.36       -2.95      2.95 o 
  -5   0   8      358.61      360.62     21.21 o 
  -4   0   8     1100.73     1037.08     25.89 o 
  -3   0   8      601.46      713.05     20.50 o 
  -2   0   8      180.96      154.34     11.90 o 
  -1   0   8      263.02      225.49     16.93 o 
   0   0   8      286.08      298.75     12.16 o 
   1   0   8       23.37       16.73      4.19 o 
   2   0   8      255.31      251.86     18.60 o 
   3   0   8       70.24       59.90     11.90 o 
   4   0   8       44.08       54.31     11.53 o 
   5   0   8       13.82       19.35      8.93 o 
   6   0   8     2905.23     2943.42     80.73 o 
   7   0   8       98.13       82.59     15.62 o 
   8   0   8      566.49      572.17     32.37 o 
   9   0   8       28.92       34.60     12.65 o 
  10   0   8      358.29      327.75     26.04 o 
  11   0   8       43.38       60.64     14.88 o 
  12   0   8       21.95       20.09     10.79 o 
  13   0   8        1.30       -3.72      7.81 o 
  14   0   8        3.78        2.60     10.04 o 
  15   0   8      359.83      431.17     34.23 o 
  16   0   8       50.77       56.92     17.11 o 
 -21   1   8        0.82       -1.45      5.85 o 
 -20   1   8        0.01       -4.71      6.02 o 
 -19   1   8       11.06       17.64      9.07 o 
 -18   1   8        1.11        4.46      7.89 o 
 -17   1   8       88.89       86.44     13.08 o 
 -16   1   8       50.86       60.00      8.11 o 
 -15   1   8      209.39      184.85     10.29 o 
 -14   1   8        4.47        3.63      3.30 o 
 -13   1   8       34.38       34.28      4.57 o 
 -12   1   8       11.21       18.33      5.63 o 
 -11   1   8        9.27        8.73      3.19 o 
 -10   1   8       19.30       12.64      3.35 o 
  -9   1   8      326.04      321.63      9.87 o 
  -8   1   8       20.54       15.83      3.31 o 
  -7   1   8       92.09      100.75      5.74 o 
  -6   1   8       38.91       40.45      3.90 o 
  -5   1   8       10.38        6.33      2.60 o 
  -4   1   8       78.42       94.94      6.32 o 
  -3   1   8        1.00       -2.04      2.04 o 
  -2   1   8       20.82       27.29      3.76 o 
  -1   1   8      376.14      392.35     10.04 o 
   0   1   8      880.25      984.04     16.46 o 
   1   1   8      423.66      430.40     10.07 o 
   2   1   8        3.75        1.42      4.45 o 
   3   1   8       16.52       23.30      7.07 o 
   4   1   8        6.55       18.47      6.03 o 
   5   1   8      116.91      156.65     18.97 o 
   6   1   8        0.00       13.41      6.03 o 
   7   1   8        4.18       -4.98      4.98 o 
   8   1   8       41.09       34.04      8.10 o 
   9   1   8       52.88       42.90      9.86 o 
  10   1   8       31.79       30.61      8.10 o 
  11   1   8        0.01        5.32     10.42 o 
  12   1   8        3.33       11.72      7.37 o 
  13   1   8       20.82       24.30      8.79 o 
  14   1   8       92.88       76.89     14.88 o 
  15   1   8        4.35       -0.39      7.35 o 
  16   1   8       11.02        8.74      6.87 o 
 -21   2   8       11.73       10.21      9.69 o 
 -20   2   8       17.91       12.96      6.50 o 
 -19   2   8        0.04       -0.55      7.93 o 
 -18   2   8        9.84       16.12      8.63 o 
 -17   2   8        0.88        0.45      6.94 o 
 -16   2   8        4.42        0.62      3.86 o 
 -15   2   8       55.98       49.49      6.10 o 
 -14   2   8        3.85       -2.05      3.35 o 
 -13   2   8       63.98       51.20      5.33 o 
 -12   2   8      318.69      305.23      9.51 o 
 -11   2   8       24.65       15.31      4.55 o 
 -10   2   8      366.33      388.83     13.82 o 
  -9   2   8        1.03       -2.68      3.63 o 
  -8   2   8       21.50       14.45      3.24 o 
  -7   2   8       23.13       19.07      3.29 o 
  -6   2   8      115.72      115.21      7.08 o 
  -5   2   8       53.69       36.27      4.04 o 
  -4   2   8      187.68      176.33      7.89 o 
  -3   2   8        3.23        4.52      2.61 o 
  -2   2   8      111.72      101.07      6.23 o 
  -1   2   8       40.07       26.52      7.20 o 
   0   2   8      412.00      392.23     15.07 o 
   1   2   8        1.62       -0.48      2.52 o 
   2   2   8      134.15      160.14     16.93 o 
   3   2   8      103.27      120.10     12.65 o 
   4   2   8       75.37       82.06      9.86 o 
   5   2   8       15.65       25.27      7.35 o 
   6   2   8      393.73      404.43     18.28 o 
   7   2   8      403.50      437.59     19.71 o 
   8   2   8      109.40      104.35     12.33 o 
   9   2   8        0.01        5.77      6.05 o 
  10   2   8       72.56       70.74     10.90 o 
  11   2   8        0.70       -0.97      6.18 o 
  12   2   8        1.26        2.57      6.56 o 
  13   2   8       24.35       19.80      8.41 o 
  14   2   8        0.97       15.44      8.40 o 
  15   2   8       10.69        5.60      8.37 o 
  16   2   8        3.04       15.14      7.34 o 
 -21   3   8        1.31        5.74      9.64 o 
 -20   3   8        2.67        2.65      5.90 o 
 -19   3   8        4.16       -0.06     10.60 o 
 -18   3   8        1.92        5.73      5.53 o 
 -17   3   8        0.90        9.31     13.39 o 
 -16   3   8        3.92        7.36      4.34 o 
 -15   3   8       28.95       22.89      4.81 o 
 -14   3   8       19.66       14.25      4.45 o 
 -13   3   8      149.59      159.50      8.36 o 
 -12   3   8        0.02       -2.10      2.91 o 
 -11   3   8        6.82        4.22      2.96 o 
 -10   3   8       30.23       37.17      4.29 o 
  -9   3   8      261.80      253.79      8.40 o 
  -8   3   8      283.61      263.59      8.07 o 
  -7   3   8        1.79        1.16      2.49 o 
  -6   3   8       88.77       80.03      5.10 o 
  -5   3   8      222.92      219.50      7.41 o 
  -4   3   8       10.14       11.78      2.79 o 
  -3   3   8        0.58        5.36      3.87 o 
  -2   3   8      104.68      107.83      6.52 o 
  -1   3   8      209.65      183.35      7.86 o 
   0   3   8       57.45       51.66      4.54 o 
   1   3   8        6.71        9.59      3.43 o 
   2   3   8        9.96       18.48      7.44 o 
   3   3   8      260.17      252.61     13.45 o 
   4   3   8       19.97       18.11      6.18 o 
   5   3   8       15.29       15.10      6.32 o 
   6   3   8      773.94      816.23     31.99 o 
   7   3   8      156.68      175.99     14.72 o 
   8   3   8      250.39      248.82     25.30 o 
   9   3   8       23.02       21.55      7.62 o 
  10   3   8        0.31       -2.77      5.91 o 
  11   3   8       32.35       35.64     15.62 o 
  12   3   8        0.92       -0.33      8.00 o 
  13   3   8        1.21        8.91      7.47 o 
  14   3   8        9.35       12.60      8.18 o 
  15   3   8        0.02       -0.22      5.93 o 
  16   3   8        2.68        5.95      9.67 o 
 -21   4   8        0.04       -0.01      8.93 o 
 -20   4   8        0.62        8.55      6.76 o 
 -19   4   8        0.01        7.84      5.71 o 
 -18   4   8       10.96       11.26      5.81 o 
 -17   4   8       21.00       15.17      8.70 o 
 -16   4   8       11.80        4.34      7.66 o 
 -15   4   8       38.65       24.48      6.41 o 
 -14   4   8        5.64        8.25      4.19 o 
 -13   4   8       43.32       35.45      5.20 o 
 -12   4   8       18.27       19.62      3.97 o 
 -11   4   8       23.72       24.59      5.02 o 
 -10   4   8      416.73      404.98     10.48 o 
  -9   4   8     1380.36     1350.52     19.56 o 
  -8   4   8      129.60      117.27      7.85 o 
  -7   4   8       19.77       17.41      3.41 o 
  -6   4   8      387.06      380.86      9.94 o 
  -5   4   8      107.84      118.07      7.53 o 
  -4   4   8      147.59      159.78      7.25 o 
  -3   4   8       69.04       62.16      5.36 o 
  -2   4   8        3.79        1.10      3.60 o 
  -1   4   8       47.03       40.08      6.77 o 
   0   4   8       96.82      101.61      7.50 o 
   1   4   8       24.48       27.86      4.72 o 
   2   4   8        1.77        0.72      4.33 o 
   3   4   8       53.10       72.31      9.20 o 
   4   4   8      207.24      225.54     13.82 o 
   5   4   8      364.03      376.65     17.27 o 
   6   4   8      221.13      218.55     15.78 o 
   7   4   8       11.47       21.24      7.14 o 
   8   4   8        4.81       -0.37      7.81 o 
   9   4   8      118.09       99.33     18.23 o 
  10   4   8        0.30        2.23      7.81 o 
  11   4   8       13.83       10.04     10.79 o 
  12   4   8       40.11       26.79     13.39 o 
  13   4   8        2.48       -1.49      9.30 o 
  14   4   8       11.36        1.24      6.94 o 
  15   4   8        1.02       -4.26      6.97 o 
 -20   5   8       44.51       46.50     12.36 o 
 -19   5   8        6.95        7.21      6.39 o 
 -18   5   8       84.08      115.22     10.75 o 
 -17   5   8       30.91       34.37      6.51 o 
 -16   5   8        2.22        5.34      4.53 o 
 -15   5   8       22.57       31.05      5.93 o 
 -14   5   8       24.20       12.00      4.47 o 
 -13   5   8      180.82      179.09      9.82 o 
 -12   5   8        1.40        4.09      3.34 o 
 -11   5   8      131.91      137.32      7.33 o 
 -10   5   8       88.78       87.04      6.08 o 
  -9   5   8      980.67     1006.81     24.29 o 
  -8   5   8      631.37      580.74     12.05 o 
  -7   5   8      816.41      809.85     13.98 o 
  -6   5   8      190.50      228.50      8.31 o 
  -5   5   8        0.00       -2.31      2.31 o 
  -4   5   8      146.02      162.65      7.21 o 
  -3   5   8       21.97       11.45      3.00 o 
  -2   5   8      245.93      259.67     20.46 o 
  -1   5   8        6.28        7.44      7.07 o 
   0   5   8      187.30      174.48     19.72 o 
   1   5   8      101.10      102.68     16.00 o 
   2   5   8       54.30       52.83     12.65 o 
   3   5   8       48.60       27.16     10.04 o 
   4   5   8      160.56      103.79     16.74 o 
   5   5   8      221.45      239.95     24.93 o 
   6   5   8      112.28      114.95     18.60 o 
   7   5   8       30.91       37.57     12.65 o 
   8   5   8       33.89       28.27     12.65 o 
   9   5   8       82.62       86.31     17.48 o 
  10   5   8        0.06        4.09      8.93 o 
  11   5   8       74.52       63.62     16.74 o 
  12   5   8       35.59       23.07     13.76 o 
  13   5   8        0.14        7.29      6.70 o 
  14   5   8       11.41       16.80     12.65 o 
  15   5   8        0.02       11.99     13.02 o 
 -20   6   8        3.31       20.48     10.37 o 
 -19   6   8       82.06       99.87     10.73 o 
 -18   6   8        6.87        9.62      6.30 o 
 -17   6   8        6.71        8.74      4.84 o 
 -16   6   8        7.55       13.05      5.12 o 
 -15   6   8        0.02       -2.41      4.67 o 
 -14   6   8       18.76       12.87      3.74 o 
 -13   6   8      128.65      139.30      8.92 o 
 -12   6   8       65.44       65.41      6.35 o 
 -11   6   8      167.78      163.35      9.14 o 
 -10   6   8      505.43      507.28     13.21 o 
  -9   6   8       34.98       35.38      4.38 o 
  -8   6   8     2417.25     2433.43     43.93 o 
  -7   6   8       21.00       29.50      4.42 o 
  -6   6   8      254.96      252.63     13.42 o 
  -5   6   8      141.80      108.54     10.78 o 
  -4   6   8      242.75      288.69     21.21 o 
  -3   6   8       68.85       68.45     13.76 o 
  -2   6   8       33.11       40.18     11.16 o 
  -1   6   8       13.20        5.58      7.07 o 
   0   6   8       86.24       70.31     13.76 o 
   1   6   8        0.05        5.58      8.18 o 
   2   6   8      308.11      365.70     24.93 o 
   3   6   8       68.49       69.20     14.51 o 
   4   6   8       32.62       23.44     10.42 o 
   5   6   8       83.31       78.12     16.37 o 
   6   6   8      410.31      472.84     30.88 o 
   7   6   8      191.93      245.91     26.41 o 
   8   6   8       37.62       37.20     13.39 o 
   9   6   8       16.17       19.35     11.16 o 
  10   6   8       14.29       -0.37      9.67 o 
  11   6   8       28.94       20.83     11.53 o 
  12   6   8      106.46      113.96     13.12 o 
  13   6   8       10.48        7.22      7.04 o 
  14   6   8      130.25      149.78     18.41 o 
  15   6   8        0.44       -0.30      7.87 o 
 -19   7   8        9.57       15.47      9.60 o 
 -18   7   8        4.97        9.85      6.19 o 
 -17   7   8        5.62       10.27      5.37 o 
 -16   7   8       77.53       88.51      8.58 o 
 -15   7   8       85.71      116.45     10.36 o 
 -14   7   8       75.83       76.13      8.69 o 
 -13   7   8       82.60       92.48      6.56 o 
 -12   7   8        4.50        1.25      2.99 o 
 -11   7   8      209.25      192.47     11.47 o 
 -10   7   8      216.52      250.29     18.47 o 
  -9   7   8       22.87       21.56      4.92 o 
  -8   7   8     1175.37     1171.92     23.24 o 
  -7   7   8      463.02      477.99     16.53 o 
  -6   7   8     1203.42     1266.73     47.62 o 
  -5   7   8      146.27      179.69     20.09 o 
  -4   7   8       12.61        7.07      8.18 o 
  -3   7   8      193.64      133.93     17.86 o 
  -2   7   8       80.70       62.87     13.02 o 
  -1   7   8       85.92      110.49     16.00 o 
   0   7   8      105.00      120.91     17.11 o 
   1   7   8      194.45      225.87     11.92 o 
   2   7   8      311.04      274.55     26.41 o 
   3   7   8      779.86      804.68     38.69 o 
   4   7   8        9.15       11.16      8.93 o 
   5   7   8        0.00        3.72      8.93 o 
   6   7   8       63.93       61.38     14.14 o 
   7   7   8       10.16       20.46     11.90 o 
   8   7   8       62.05       74.40     16.74 o 
   9   7   8        0.72       -7.81      8.18 o 
  10   7   8        7.77        6.64      6.44 o 
  11   7   8       82.08       85.23     11.76 o 
  12   7   8       39.72       27.88     16.37 o 
  13   7   8        8.02        1.82      7.63 o 
  14   7   8       12.22       18.43      8.39 o 
 -19   8   8        0.00       16.00     13.39 o 
 -18   8   8        1.01        0.91      6.65 o 
 -17   8   8        6.27        1.81      6.50 o 
 -16   8   8        0.39        2.27      5.42 o 
 -15   8   8        3.64       10.92      5.69 o 
 -14   8   8       78.54       84.70     11.86 o 
 -13   8   8       88.85      104.19      7.68 o 
 -12   8   8       62.58       48.52      5.51 o 
 -11   8   8        9.38       15.37      4.02 o 
 -10   8   8       25.71       21.99      4.57 o 
  -9   8   8       21.28       20.71      5.01 o 
  -8   8   8       75.91       57.56      7.25 o 
  -7   8   8       24.73       14.17      4.29 o 
  -6   8   8       45.75       62.13     13.39 o 
  -5   8   8      151.50      130.58     18.23 o 
  -4   8   8        3.23        3.48      4.05 o 
  -3   8   8       17.92       17.41      5.01 o 
  -2   8   8       18.47       20.60      6.32 o 
  -1   8   8       15.67        2.81     12.83 o 
   0   8   8       46.37       44.58      6.74 o 
   1   8   8       82.40       92.10     17.30 o 
   2   8   8      187.16      144.72     19.35 o 
   3   8   8       81.67       90.40     17.11 o 
   4   8   8       30.04       21.21     10.04 o 
   5   8   8      146.80      150.30     20.83 o 
   6   8   8      111.85      136.53     21.58 o 
   7   8   8        5.07       -2.60      8.18 o 
   8   8   8        1.00        7.81     10.42 o 
   9   8   8       46.80       72.03     10.70 o 
  10   8   8        6.05        7.27      6.88 o 
  11   8   8        3.27        1.97      6.32 o 
  12   8   8        2.25        3.07      7.24 o 
  13   8   8        0.00        2.76      9.30 o 
  14   8   8        0.58       -6.32      8.93 o 
 -18   9   8       11.04       25.30     14.14 o 
 -17   9   8       16.82       16.37      6.31 o 
 -16   9   8       21.26       18.68      6.88 o 
 -15   9   8        7.35       15.07      6.02 o 
 -14   9   8        2.78        1.99      7.04 o 
 -13   9   8       10.51       17.48      5.45 o 
 -12   9   8       27.36       40.42      6.71 o 
 -11   9   8       54.54       78.25     12.56 o 
 -10   9   8       23.54       28.42      7.51 o 
  -9   9   8        0.02        2.48      4.27 o 
  -8   9   8        0.12       -0.99      3.88 o 
  -7   9   8       12.65       14.89      4.64 o 
  -6   9   8       89.00       75.05     20.09 o 
  -5   9   8       32.25       28.15      6.19 o 
  -4   9   8        1.00        5.67      4.61 o 
  -3   9   8       68.84       60.20      7.89 o 
  -2   9   8      683.25      616.82     19.45 o 
  -1   9   8        0.30        3.92      4.67 o 
   0   9   8        0.43       -3.79      3.99 o 
   1   9   8        0.97        2.23      7.44 o 
   2   9   8        1.05       -3.35      7.44 o 
   3   9   8       95.40      105.28     17.86 o 
   4   9   8       11.89       -5.58      5.58 o 
   5   9   8       22.71        5.95      9.67 o 
   6   9   8       81.93       80.73     17.48 o 
   7   9   8        0.05       -1.21      9.30 o 
   8   9   8       24.42       26.14     16.74 o 
   9   9   8        0.05        2.79      6.88 o 
  10   9   8       27.18       16.26     13.39 o 
  11   9   8       67.45       71.59     11.35 o 
  12   9   8        1.80       21.76      8.63 o 
  13   9   8       78.59       89.18     13.22 o 
 -17  10   8       15.57       19.79      9.58 o 
 -16  10   8        1.42       10.59      6.97 o 
 -15  10   8        6.51       12.91      7.43 o 
 -14  10   8        1.81        2.47      4.98 o 
 -13  10   8        6.55        1.06      7.35 o 
 -12  10   8       14.95       19.22      5.69 o 
 -11  10   8        0.01        4.05      4.86 o 
 -10  10   8       48.24       46.78      6.93 o 
  -9  10   8       33.24       44.50      6.84 o 
  -8  10   8      229.37      212.84     11.64 o 
  -7  10   8        1.05       -2.30      3.87 o 
  -6  10   8       29.42       28.25      5.47 o 
  -5  10   8        1.29        2.50      4.73 o 
  -4  10   8       39.06       44.54      7.36 o 
  -3  10   8      294.37      278.40     14.36 o 
  -2  10   8        0.14       -1.65      4.46 o 
  -1  10   8       71.20       66.22      9.11 o 
   0  10   8       42.23       21.58      9.67 o 
   1  10   8        2.32       -2.23      7.81 o 
   2  10   8       12.81       13.39      8.56 o 
   3  10   8        0.96        5.58      8.56 o 
   4  10   8        0.18       11.16     10.42 o 
   5  10   8       26.56       39.55      8.22 o 
   6  10   8        0.67        1.30      6.05 o 
   7  10   8      141.04      137.51     23.81 o 
   8  10   8       43.78       66.31     10.63 o 
   9  10   8        1.52        4.11      6.74 o 
  10  10   8        0.23       -2.44      6.88 o 
  11  10   8        1.01        6.17      7.09 o 
  12  10   8       26.39       29.22      9.55 o 
 -17  11   8        4.02       16.40      8.85 o 
 -16  11   8        7.06        0.12      8.14 o 
 -15  11   8        0.02        3.38      5.40 o 
 -14  11   8        0.30        4.09      5.25 o 
 -13  11   8       15.58       17.18      6.25 o 
 -12  11   8        0.65        3.99      5.03 o 
 -11  11   8        3.92        6.01      4.95 o 
 -10  11   8       38.13       40.35      8.46 o 
  -9  11   8       22.71       23.35      5.84 o 
  -8  11   8       13.63        4.84      4.50 o 
  -7  11   8       97.50       86.69     10.17 o 
  -6  11   8        0.52        7.41      4.83 o 
  -5  11   8       17.71       10.40     12.09 o 
  -4  11   8      331.83      314.53     15.01 o 
  -3  11   8       23.84       12.90      5.81 o 
  -2  11   8       63.45       49.39      8.05 o 
  -1  11   8        0.02        6.70      8.93 o 
   0  11   8       84.29       88.54     16.74 o 
   1  11   8       51.60       34.23     11.90 o 
   2  11   8       48.79       60.10      9.67 o 
   3  11   8        5.47        9.83      6.25 o 
   4  11   8        0.04       -3.42      5.18 o 
   5  11   8       18.80       20.65      9.49 o 
   6  11   8       22.76       21.23      8.14 o 
   7  11   8        1.59        3.65      6.87 o 
   8  11   8       14.79       12.04      7.68 o 
   9  11   8       16.26       26.15      9.27 o 
  10  11   8       23.13       24.54     13.02 o 
  11  11   8       38.21       56.48     11.01 o 
 -16  12   8        0.30        3.39      6.51 o 
 -15  12   8        4.03       -0.76      5.82 o 
 -14  12   8        0.39       -0.51      5.79 o 
 -13  12   8        5.56        1.94      4.61 o 
 -12  12   8       22.44       39.10      7.25 o 
 -11  12   8       47.61       65.42      8.11 o 
 -10  12   8       88.97       77.70      8.78 o 
  -9  12   8       15.50        4.61      5.38 o 
  -8  12   8        7.45       11.80      5.56 o 
  -7  12   8       41.37       53.51      7.36 o 
  -6  12   8        6.82        0.77      4.63 o 
  -5  12   8        0.02        1.01      5.16 o 
  -4  12   8        7.51        1.26      5.27 o 
  -3  12   8        4.13       12.24      5.90 o 
  -2  12   8       58.79       49.11      8.74 o 
  -1  12   8       34.65       34.81      7.88 o 
   0  12   8       29.35       35.30      7.84 o 
   1  12   8        1.21        3.61      5.71 o 
   2  12   8        0.41        3.13      6.08 o 
   3  12   8       12.59       22.13      7.62 o 
   4  12   8        3.78        6.56      6.17 o 
   5  12   8       29.69       41.98     23.25 o 
   6  12   8        1.12       -6.34     10.79 o 
   7  12   8        4.27        7.44      7.68 o 
   8  12   8        3.35       -5.50      6.41 o 
   9  12   8        6.46        8.60      8.10 o 
  10  12   8       11.61        3.18      7.76 o 
 -14  13   8        4.34       14.53      8.31 o 
 -13  13   8        7.95        5.96      6.05 o 
 -12  13   8        0.69        4.56      4.80 o 
 -11  13   8       50.48       58.36      7.84 o 
 -10  13   8        0.72        7.09      6.18 o 
  -9  13   8       19.10       15.53      4.97 o 
  -8  13   8        7.22        7.24      4.78 o 
  -7  13   8       16.55       13.98      4.71 o 
  -6  13   8       14.68       16.28      6.90 o 
  -5  13   8       16.80       28.45      6.06 o 
  -4  13   8       74.85       72.44      7.92 o 
  -3  13   8        0.07        3.43      6.14 o 
  -2  13   8       95.73       74.90     10.17 o 
  -1  13   8        5.55       11.82      6.78 o 
   0  13   8       89.16       93.77     12.65 o 
   1  13   8        5.28       13.02      6.97 o 
   2  13   8       11.95        2.27     17.67 o 
   3  13   8       39.63       72.76     10.70 o 
   4  13   8       44.16       41.19      9.27 o 
   5  13   8        0.07        1.61      6.82 o 
   6  13   8        3.46       13.76      8.18 o 
   7  13   8        0.20        2.46      6.88 o 
   8  13   8        6.24        8.56     11.35 o 
   9  13   8        1.83        6.86      7.88 o 
 -13  14   8       18.46       43.90     13.39 o 
 -12  14   8       52.47       59.52     14.51 o 
 -11  14   8        5.20       17.86     10.04 o 
 -10  14   8        1.33       -0.93      7.63 o 
  -9  14   8        6.03        5.60      4.99 o 
  -8  14   8        0.26        4.42      4.94 o 
  -7  14   8       17.47       34.43      6.54 o 
  -6  14   8        1.97        3.46      4.25 o 
  -5  14   8        1.04        3.61      5.13 o 
  -4  14   8        8.28        5.56      6.52 o 
  -3  14   8       15.27       20.08      7.35 o 
  -2  14   8       34.13       19.78      7.31 o 
  -1  14   8        0.67        2.32      6.08 o 
   0  14   8       15.35        7.13     15.07 o 
   1  14   8       27.60       24.98     27.16 o 
   2  14   8       27.44       32.63      8.74 o 
   3  14   8        7.92       -0.56      6.31 o 
   4  14   8       12.03       11.69      7.94 o 
   5  14   8        0.03       14.12      7.62 o 
   6  14   8       48.81       41.78     14.51 o 
   7  14   8        8.57        5.78      7.95 o 
 -11  15   8       71.62      104.91     17.48 o 
 -10  15   8        1.84       15.62     10.42 o 
  -9  15   8        4.62       11.53     10.42 o 
  -8  15   8        1.10        0.37      8.56 o 
  -7  15   8        5.69        5.21      9.30 o 
  -6  15   8       22.43       10.04      9.30 o 
  -5  15   8        1.93        0.37      8.56 o 
  -4  15   8        9.24       18.97     10.04 o 
  -3  15   8       15.64       35.71     11.53 o 
  -2  15   8        7.82        1.61      6.14 o 
  -1  15   8        2.24        3.37      6.88 o 
   0  15   8        9.25       16.87      7.76 o 
   1  15   8        4.10       12.17      7.33 o 
   2  15   8        6.54        0.28      6.56 o 
   3  15   8       28.11       26.44     17.30 o 
   4  15   8        0.67        1.97      6.94 o 
   5  15   8        0.93        0.84      7.63 o 
  -8  16   8        0.79       -7.07      8.18 o 
  -7  16   8        1.04       14.88     10.04 o 
  -6  16   8       11.16       -2.60      9.30 o 
  -5  16   8       39.68       43.15     13.02 o 
  -4  16   8        2.51        1.12      9.30 o 
  -3  16   8        0.58       -0.37      8.93 o 
  -2  16   8        0.34       -2.98      8.93 o 
  -1  16   8        2.55       11.16      9.67 o 
   0  16   8        7.18       12.28      9.67 o 
   1  16   8        2.20        6.32     10.42 o 
   2  16   8       16.38        5.95     10.04 o 
 -20   1   9       15.76       -9.11      9.11 o 
 -19   1   9        5.08       -1.46      7.68 o 
 -18   1   9        8.02        2.18      8.28 o 
 -17   1   9       11.92       16.98      8.14 o 
 -16   1   9        3.55        7.27      6.11 o 
 -15   1   9       23.81        7.30      4.02 o 
 -14   1   9       97.86       86.78      6.92 o 
 -13   1   9       50.03       36.19      4.97 o 
 -12   1   9       57.01       45.86      5.02 o 
 -11   1   9       49.64       47.72      4.98 o 
 -10   1   9      119.33      109.17      7.38 o 
  -9   1   9      192.94      192.89      8.50 o 
  -8   1   9      274.01      253.86      8.46 o 
  -7   1   9       95.00       80.33      5.58 o 
  -6   1   9      911.90      882.48     14.80 o 
  -5   1   9      317.71      339.80      9.71 o 
  -4   1   9      806.03      823.68     16.72 o 
  -3   1   9        6.07        4.57      3.58 o 
  -2   1   9      417.05      363.70     10.53 o 
  -1   1   9      154.53      166.85      7.57 o 
   0   1   9       58.87       67.05      9.00 o 
   1   1   9      177.72      159.66     13.28 o 
   2   1   9       51.14       57.72      8.74 o 
   3   1   9       78.51       74.82      9.69 o 
   4   1   9        5.57        3.83      5.77 o 
   5   1   9      297.47      356.72     18.02 o 
   6   1   9       42.76       34.97      8.42 o 
   7   1   9      159.25      179.90     28.09 o 
   8   1   9       17.94       20.61      7.84 o 
   9   1   9        5.91        2.22      6.30 o 
  10   1   9       82.58       79.64     17.67 o 
  11   1   9       32.58       28.19      8.84 o 
  12   1   9       17.01       19.80      8.63 o 
  13   1   9       25.89       37.51     10.54 o 
  14   1   9        2.80        5.16      7.84 o 
 -20   2   9        6.92       18.06     12.09 o 
 -19   2   9       32.85       52.58     11.95 o 
 -18   2   9        0.16       -3.63      6.78 o 
 -17   2   9       10.77       18.94      8.93 o 
 -16   2   9        5.93        8.90     11.04 o 
 -15   2   9       41.85       34.83      9.95 o 
 -14   2   9       24.62       21.86      5.60 o 
 -13   2   9       46.23       44.10      5.13 o 
 -12   2   9        0.47       -2.64      2.75 o 
 -11   2   9      131.24      139.74      7.73 o 
 -10   2   9       44.40       43.25      5.67 o 
  -9   2   9       33.39       26.62      4.05 o 
  -8   2   9     1145.67     1183.45     19.25 o 
  -7   2   9        7.34        7.00      2.89 o 
  -6   2   9      145.66      135.48      6.84 o 
  -5   2   9      214.21      235.63      8.18 o 
  -4   2   9      131.89      145.71      8.13 o 
  -3   2   9        0.39        5.48      3.47 o 
  -2   2   9      320.18      367.88     16.16 o 
  -1   2   9      655.22      666.26     14.26 o 
   0   2   9       13.73       20.99      8.18 o 
   1   2   9       82.04       96.86     15.81 o 
   2   2   9        0.96       11.20      5.18 o 
   3   2   9       25.68       18.29      6.44 o 
   4   2   9      108.39      118.41     12.07 o 
   5   2   9       78.80      105.64     16.37 o 
   6   2   9      220.22      214.95     16.57 o 
   7   2   9      142.44      147.17     15.81 o 
   8   2   9       21.48       24.28      9.67 o 
   9   2   9        7.53        8.63      6.97 o 
  10   2   9       72.52       63.09     11.90 o 
  11   2   9       24.54       21.29      8.84 o 
  12   2   9       20.13       23.16      9.07 o 
  13   2   9        2.52        1.46      7.49 o 
  14   2   9        9.36       15.48     10.97 o 
 -20   3   9        0.12       11.48      9.60 o 
 -19   3   9       11.61       27.68     15.62 o 
 -18   3   9        1.38       -6.51      6.51 o 
 -17   3   9        9.98       12.01      9.18 o 
 -16   3   9       48.74       30.44      7.61 o 
 -15   3   9      184.55      143.53     12.20 o 
 -14   3   9       12.17       11.18      3.96 o 
 -13   3   9       81.76       74.95      6.68 o 
 -12   3   9       74.47       80.79      6.22 o 
 -11   3   9       33.24       21.76      4.41 o 
 -10   3   9        5.79        1.84      2.85 o 
  -9   3   9      670.15      685.42     13.75 o 
  -8   3   9     1343.45     1310.82     19.39 o 
  -7   3   9       21.71       28.47      4.06 o 
  -6   3   9      861.25      859.20     16.20 o 
  -5   3   9       12.14        8.12      3.17 o 
  -4   3   9      134.97      138.36      7.24 o 
  -3   3   9      146.31      124.52      7.55 o 
  -2   3   9       44.68       52.83     12.65 o 
  -1   3   9      292.13      282.19      9.23 o 
   0   3   9      127.21       99.11     10.37 o 
   1   3   9       13.99        6.12      5.18 o 
   2   3   9       20.01       19.35     10.42 o 
   3   3   9      141.75      141.83     12.59 o 
   4   3   9      213.40      213.74     15.49 o 
   5   3   9        0.20       -2.07      5.51 o 
   6   3   9      638.29      631.87     29.95 o 
   7   3   9        0.00        5.95      9.67 o 
   8   3   9       68.72       59.61     10.17 o 
   9   3   9        1.78       -5.72      5.72 o 
  10   3   9       10.54        7.01      7.09 o 
  11   3   9       55.13       66.19     11.79 o 
  12   3   9        1.55       -2.23     10.79 o 
  13   3   9       22.92       34.60     14.88 o 
  14   3   9       43.51       31.62     16.00 o 
 -20   4   9        5.25       -3.96      6.46 o 
 -19   4   9       11.34       14.56      9.05 o 
 -18   4   9       21.27        7.12      8.63 o 
 -17   4   9       39.52       63.73      9.83 o 
 -16   4   9       44.01       54.40     10.10 o 
 -15   4   9       17.38       19.53      6.71 o 
 -14   4   9      172.28      185.37     10.51 o 
 -13   4   9        7.54        4.45      3.53 o 
 -12   4   9        0.35       -1.25      2.96 o 
 -11   4   9        0.92        0.36      3.05 o 
 -10   4   9       54.59       48.40      4.90 o 
  -9   4   9      933.73      962.70     19.41 o 
  -8   4   9       85.03       67.12      5.76 o 
  -7   4   9      752.29      813.84     14.60 o 
  -6   4   9      737.77      768.77     15.42 o 
  -5   4   9       26.61       27.72      4.26 o 
  -4   4   9        0.07       -0.67      3.06 o 
  -3   4   9        0.57        3.99      3.27 o 
  -2   4   9       73.00       94.80     18.41 o 
  -1   4   9        5.87        1.83      2.81 o 
   0   4   9       81.24       84.27      9.69 o 
   1   4   9      148.44      191.73     25.11 o 
   2   4   9        0.57        2.05      5.00 o 
   3   4   9        3.91       -0.37      7.44 o 
   4   4   9        1.51        0.37      7.07 o 
   5   4   9       20.80        5.95      8.93 o 
   6   4   9      290.03      311.38     25.67 o 
   7   4   9      154.19      108.63     18.60 o 
   8   4   9       56.64       43.90     14.51 o 
   9   4   9      194.92      177.45     24.18 o 
  10   4   9        0.16       -3.72      8.93 o 
  11   4   9       20.02       12.28     11.90 o 
  12   4   9        0.21       12.65     12.28 o 
  13   4   9        0.37       13.02     11.90 o 
  14   4   9        4.77       -0.37     10.79 o 
 -20   5   9        0.07        7.23      8.55 o 
 -19   5   9        8.09       10.33      6.75 o 
 -18   5   9       61.20       52.61     12.07 o 
 -17   5   9       18.79       15.52      6.93 o 
 -16   5   9        2.38       -4.93      4.93 o 
 -15   5   9        5.92        4.75      5.88 o 
 -14   5   9       53.86       37.58      5.83 o 
 -13   5   9      118.23      113.50      8.40 o 
 -12   5   9       50.21       42.06      5.11 o 
 -11   5   9        2.90        3.66      3.42 o 
 -10   5   9       19.00       15.83      3.74 o 
  -9   5   9       24.45       15.58      3.63 o 
  -8   5   9       12.35        3.85      3.09 o 
  -7   5   9       78.15       70.17      5.69 o 
  -6   5   9      152.40      158.05      8.07 o 
  -5   5   9       85.97       93.50      7.20 o 
  -4   5   9      289.14      293.21     10.21 o 
  -3   5   9      119.65      130.23      7.85 o 
  -2   5   9       23.22       19.09      8.74 o 
  -1   5   9       35.53       32.84      7.07 o 
   0   5   9        2.03       -6.32      6.32 o 
   1   5   9      100.18       74.40     14.88 o 
   2   5   9       53.19       81.10     15.62 o 
   3   5   9        0.69       -4.84      7.44 o 
   4   5   9        0.35       -1.12      7.44 o 
   5   5   9      114.35      100.82     17.86 o 
   6   5   9      229.10      327.38     31.62 o 
   7   5   9        0.07        3.72      9.30 o 
   8   5   9       52.69       42.04     13.76 o 
   9   5   9        0.22       -8.18      8.18 o 
  10   5   9       19.23       10.42      9.30 o 
  11   5   9        0.01       10.79     11.53 o 
  12   5   9        1.31       11.53     12.65 o 
  13   5   9       36.58       22.69     13.76 o 
  14   5   9       10.13       13.76     14.14 o 
 -19   6   9       14.27       15.06      7.04 o 
 -18   6   9        0.00        0.10      4.73 o 
 -17   6   9       66.99       75.94     10.45 o 
 -16   6   9        0.02        4.45      5.84 o 
 -15   6   9        2.34       -3.25      5.78 o 
 -14   6   9        4.42        8.61      5.89 o 
 -13   6   9       88.26       96.13      7.93 o 
 -12   6   9       44.93       40.87      5.47 o 
 -11   6   9      187.50      157.82      9.89 o 
 -10   6   9       39.81       20.16      6.82 o 
  -9   6   9       10.15        8.18      4.20 o 
  -8   6   9      371.40      369.64     13.05 o 
  -7   6   9      107.51      121.75      8.80 o 
  -6   6   9      262.78      279.49     18.26 o 
  -5   6   9      121.38      126.56      9.98 o 
  -4   6   9       39.81       40.47      7.47 o 
  -3   6   9       46.40       32.91      7.63 o 
  -2   6   9       97.26      104.00     12.46 o 
  -1   6   9       37.10       28.02      6.60 o 
   0   6   9      312.44      265.62     25.67 o 
   1   6   9      137.11      127.60     18.60 o 
   2   6   9        8.38        4.09      8.56 o 
   3   6   9       13.64       16.37      8.93 o 
   4   6   9        3.26        2.98      8.18 o 
   5   6   9       11.93       17.86     10.79 o 
   6   6   9      209.70      211.31     26.04 o 
   7   6   9        3.46       -5.21      7.44 o 
   8   6   9       48.09       24.93     13.39 o 
   9   6   9        2.16        2.23     10.79 o 
  10   6   9       18.20        0.74      9.30 o 
  11   6   9        5.02        2.98     10.79 o 
  12   6   9       55.41       96.73     21.21 o 
  13   6   9        5.02       23.81     14.88 o 
 -19   7   9        6.64       -5.21     16.37 o 
 -18   7   9        1.78       -1.37      4.89 o 
 -17   7   9        4.07       12.10      5.58 o 
 -16   7   9        1.47        1.76      5.36 o 
 -15   7   9        6.79       13.04      8.28 o 
 -14   7   9        1.36        0.35      6.82 o 
 -13   7   9        1.23       -4.67      5.81 o 
 -12   7   9        6.57       -3.80      3.80 o 
 -11   7   9       29.70       23.19      5.29 o 
 -10   7   9        8.86       10.92      6.19 o 
  -9   7   9        5.37        5.09      4.06 o 
  -8   7   9      134.17      147.30     10.03 o 
  -7   7   9      147.54      158.52     10.03 o 
  -6   7   9       44.49       45.04      8.37 o 
  -5   7   9      169.39      155.58     13.81 o 
  -4   7   9       20.27       44.64     12.28 o 
  -3   7   9      100.16       53.94     12.65 o 
  -2   7   9      394.52      398.43     27.53 o 
  -1   7   9        0.00       -2.60      7.44 o 
   0   7   9        7.27       12.28      8.56 o 
   1   7   9       23.26       23.44     11.16 o 
   2   7   9       58.16       33.48     13.02 o 
   3   7   9       29.20       31.99     12.28 o 
   4   7   9        1.62        8.18      9.30 o 
   5   7   9       19.03       20.09     11.90 o 
   6   7   9        9.64       13.76      9.67 o 
   7   7   9       18.30        9.67     11.16 o 
   8   7   9       11.90       27.90     13.02 o 
   9   7   9       13.43        7.07     11.53 o 
  10   7   9       71.00       96.73     20.09 o 
  11   7   9        0.14        1.86     11.53 o 
  12   7   9        0.18       -5.58     11.16 o 
  13   7   9       10.67       24.88      9.69 o 
 -18   8   9       21.62       26.66     10.75 o 
 -17   8   9        0.23       -1.63      5.74 o 
 -16   8   9       13.13       14.73      6.45 o 
 -15   8   9       50.79       76.69     11.03 o 
 -14   8   9       49.59       53.94      7.96 o 
 -13   8   9       31.85       12.75      7.68 o 
 -12   8   9        9.42        4.28      7.10 o 
 -11   8   9       34.40       30.88      5.87 o 
 -10   8   9       31.65       22.06      5.86 o 
  -9   8   9      317.39      328.00     18.74 o 
  -8   8   9       53.87       53.61      7.92 o 
  -7   8   9      128.22      106.76     12.83 o 
  -6   8   9      124.51      146.58     20.83 o 
  -5   8   9       26.69       42.04     11.90 o 
  -4   8   9      241.94      280.88     27.16 o 
  -3   8   9      148.53      162.20     20.83 o 
  -2   8   9      361.87      289.43     23.81 o 
  -1   8   9        8.21        5.58      7.81 o 
   0   8   9       27.86       34.23     12.65 o 
   1   8   9        1.15        2.23      7.81 o 
   2   8   9      152.38      118.30     18.60 o 
   3   8   9       30.24       31.99     12.28 o 
   4   8   9        0.17       -5.58      8.56 o 
   5   8   9       34.43       49.48     14.14 o 
   6   8   9       19.10       11.53     10.79 o 
   7   8   9       57.13       62.13     16.37 o 
   8   8   9       19.64       18.23     12.65 o 
   9   8   9        0.52       -6.70      8.93 o 
  10   8   9        2.14       20.46     13.39 o 
  11   8   9        7.27        0.37     10.42 o 
  12   8   9        3.59       10.27      7.84 o 
 -17   9   9        4.29       -1.16      8.28 o 
 -16   9   9        0.44       -2.36      5.34 o 
 -15   9   9        1.25        4.91      8.35 o 
 -14   9   9        3.90        6.99      5.46 o 
 -13   9   9        0.10        6.62      5.23 o 
 -12   9   9        0.89       -2.37      4.49 o 
 -11   9   9       14.06       26.22      6.02 o 
 -10   9   9        3.93        0.92      7.15 o 
  -9   9   9        3.85        0.32      4.93 o 
  -8   9   9        0.12       -4.66      4.98 o 
  -7   9   9       27.64       23.28      7.57 o 
  -6   9   9        4.78       16.74     10.04 o 
  -5   9   9      244.53      225.07     24.18 o 
  -4   9   9        2.46        1.49      8.18 o 
  -3   9   9      226.67      252.60     26.41 o 
  -2   9   9      103.37      125.37     19.35 o 
  -1   9   9       26.77       15.86      5.74 o 
   0   9   9       73.71       71.43      8.81 o 
   1   9   9       16.62       20.09     10.42 o 
   2   9   9        0.63        1.49      9.30 o 
   3   9   9        2.10        7.81     10.04 o 
   4   9   9       16.51       36.46     12.65 o 
   5   9   9       90.86      102.31     19.35 o 
   6   9   9        9.53        8.93     10.79 o 
   7   9   9        1.05       -7.07      7.07 o 
   8   9   9        4.58        0.74     10.42 o 
   9   9   9        0.11        7.81     11.53 o 
  10   9   9       10.98       11.16     11.53 o 
  11   9   9        0.03        8.98      7.87 o 
 -17  10   9        3.85        5.36      8.14 o 
 -16  10   9        0.03        0.89      7.41 o 
 -15  10   9        1.41        4.72      6.12 o 
 -14  10   9        1.29       -1.50      5.31 o 
 -13  10   9        7.10       16.52      9.08 o 
 -12  10   9       55.27       46.79      7.38 o 
 -11  10   9        2.72        8.59      5.36 o 
 -10  10   9       10.78       10.58      5.35 o 
  -9  10   9        0.69        0.46      6.42 o 
  -8  10   9       72.50       71.67      7.87 o 
  -7  10   9       39.09       39.67      7.77 o 
  -6  10   9        1.85       -2.01      5.00 o 
  -5  10   9       37.24       30.55      7.02 o 
  -4  10   9       14.20        7.74      5.57 o 
  -3  10   9      100.75      119.35     11.14 o 
  -2  10   9        9.26        2.67      5.01 o 
  -1  10   9        0.73       -4.32      4.73 o 
   0  10   9       24.49       20.46     10.79 o 
   1  10   9        3.57        2.23      8.56 o 
   2  10   9       56.66       93.75     18.60 o 
   3  10   9       63.62       67.71     17.11 o 
   4  10   9        0.05       -6.70      8.56 o 
   5  10   9        9.71       -1.49      8.93 o 
   6  10   9        3.24       -0.37     10.04 o 
   7  10   9        0.27        5.58     10.04 o 
   8  10   9       13.28       20.09     14.51 o 
   9  10   9        5.65        8.68      8.14 o 
  10  10   9       31.39       28.25      9.64 o 
  11  10   9        7.70        9.30     10.04 o 
 -16  11   9       23.07       31.33     10.65 o 
 -15  11   9        3.53        3.18      8.10 o 
 -14  11   9        3.50       -0.74      5.62 o 
 -13  11   9        8.60        4.93      5.64 o 
 -12  11   9        0.54       -0.26      4.48 o 
 -11  11   9        0.51       10.28      5.34 o 
 -10  11   9       13.30       23.16      6.29 o 
  -9  11   9       21.97       29.20      7.59 o 
  -8  11   9        9.41        7.30      4.91 o 
  -7  11   9       43.19       50.54     10.97 o 
  -6  11   9       38.22       30.75      6.36 o 
  -5  11   9       16.60       10.24      8.93 o 
  -4  11   9       61.73       76.48      9.56 o 
  -3  11   9       62.96       57.25      8.93 o 
  -2  11   9        3.97       10.65      5.98 o 
  -1  11   9       32.45       38.32     13.02 o 
   0  11   9       40.73       53.57     14.14 o 
   1  11   9        3.88       11.90      8.93 o 
   2  11   9       21.03       22.32     12.28 o 
   3  11   9        4.55       10.42     10.79 o 
   4  11   9       45.12       34.60     14.51 o 
   5  11   9        2.53        1.86     10.42 o 
   6  11   9       12.41        9.67     11.53 o 
   7  11   9       13.48       12.20     19.90 o 
   8  11   9       52.46       62.40     11.35 o 
   9  11   9       12.48       14.02      8.55 o 
  10  11   9        0.25        5.58     10.42 o 
 -15  12   9        0.33        5.95     11.90 o 
 -14  12   9        0.11        2.23      7.76 o 
 -13  12   9        7.27        6.27      5.76 o 
 -12  12   9       33.07       40.84      7.47 o 
 -11  12   9       38.97       46.32      7.63 o 
 -10  12   9        5.21       13.43      5.72 o 
  -9  12   9        1.93        4.37      6.69 o 
  -8  12   9        9.02        6.45      5.14 o 
  -7  12   9        1.03        5.52      4.64 o 
  -6  12   9        0.85        3.87      6.54 o 
  -5  12   9        8.93       17.94      9.86 o 
  -4  12   9       18.61       22.36      6.97 o 
  -3  12   9        0.00       -3.95      5.16 o 
  -2  12   9       23.64       16.00     10.79 o 
  -1  12   9        2.66       17.86     11.16 o 
   0  12   9        5.69        8.93     10.42 o 
   1  12   9       31.18       22.69     12.28 o 
   2  12   9        6.50       10.04     11.16 o 
   3  12   9        4.28        6.70     10.79 o 
   4  12   9        0.30        6.70     10.79 o 
   5  12   9       14.94       11.09      7.57 o 
   6  12   9        9.96       18.95     13.21 o 
   7  12   9        0.04        1.43      7.14 o 
   8  12   9       31.68       53.60     13.76 o 
 -13  13   9       22.37       21.50      9.20 o 
 -12  13   9       13.19       21.62      8.90 o 
 -11  13   9        0.40        2.18      5.25 o 
 -10  13   9        0.55        5.51      5.53 o 
  -9  13   9        1.92        6.19      5.53 o 
  -8  13   9        2.38       10.71      8.31 o 
  -7  13   9        1.82        4.33      5.24 o 
  -6  13   9        7.65        8.25      5.52 o 
  -5  13   9        9.67        3.35      6.05 o 
  -4  13   9       18.85       11.62      6.67 o 
  -3  13   9       22.79       12.65     11.16 o 
  -2  13   9        0.65       17.11     11.16 o 
  -1  13   9        0.90        3.72     10.42 o 
   0  13   9        4.73       16.74     11.53 o 
   1  13   9       48.28       42.41     13.76 o 
   2  13   9        0.29        0.42      6.44 o 
   3  13   9       12.29       13.88      7.99 o 
   4  13   9        5.01        5.19      7.20 o 
   5  13   9       15.80        8.33     11.90 o 
   6  13   9        2.04        0.11      7.31 o 
   7  13   9       21.65       25.27      9.55 o 
 -11  14   9        0.32        5.21     11.16 o 
 -10  14   9        0.85        5.21      7.89 o 
  -9  14   9       11.51       27.44      9.43 o 
  -8  14   9        0.65       -1.11      5.34 o 
  -7  14   9        0.69       -2.53      5.02 o 
  -6  14   9       14.18        8.71      6.80 o 
  -5  14   9       11.93        2.87     10.79 o 
  -4  14   9        0.02        3.35     10.79 o 
  -3  14   9       21.64       17.86     11.90 o 
  -2  14   9        0.38        0.33      6.67 o 
  -1  14   9       19.58       20.65      8.74 o 
   0  14   9        0.85       -1.39      6.70 o 
   1  14   9        0.01        7.24      7.14 o 
   2  14   9        5.87        7.19     14.14 o 
   3  14   9       23.87       37.81      9.86 o 
   4  14   9       50.44       49.51     13.39 o 
   5  14   9        2.39       -2.75      7.07 o 
  -9  15   9        4.33        3.72      9.67 o 
  -8  15   9        3.26       24.93     11.16 o 
  -7  15   9        4.83        1.49      9.30 o 
  -6  15   9        0.00        1.11      9.86 o 
  -5  15   9        0.13       -4.79      6.34 o 
  -4  15   9        0.46        9.09     11.72 o 
  -3  15   9       31.96       31.57     10.79 o 
  -2  15   9        8.01        6.94     14.14 o 
  -1  15   9        0.70        4.32      7.23 o 
   0  15   9        0.03        5.18      7.31 o 
   1  15   9        1.52       -0.34      7.81 o 
   2  15   9        9.30        7.85      8.74 o 
   3  15   9       36.62       41.95     15.44 o 
  -4  16   9        0.00       11.90     10.04 o 
  -3  16   9        1.39       -0.37      8.93 o 
  -2  16   9        5.22       -3.72      8.93 o 
 -20   0  10       29.39       27.90     15.25 o 
 -19   0  10        1.75       10.42     11.90 o 
 -18   0  10       17.55       -4.46     11.53 o 
 -17   0  10        0.57        8.18     10.79 o 
 -16   0  10        4.06        3.23      8.10 o 
 -15   0  10       14.69       12.26      9.30 o 
 -14   0  10        3.15        8.75      7.06 o 
 -13   0  10       37.50       17.65      6.37 o 
 -12   0  10        0.29       12.89      6.78 o 
 -11   0  10        3.08        3.04      4.46 o 
 -10   0  10       71.61       82.56      8.83 o 
  -9   0  10     2121.61     2237.33     49.06 o 
  -8   0  10        5.02        8.67      5.29 o 
  -7   0  10     2381.52     2455.84     41.23 o 
  -6   0  10     1051.36     1001.49     23.55 o 
  -5   0  10     1008.23     1036.98     28.78 o 
  -4   0  10       16.74       17.09      7.25 o 
  -3   0  10      142.68      122.63     11.12 o 
  -2   0  10        0.50       -6.32      6.32 o 
  -1   0  10        0.18       16.00      8.93 o 
   0   0  10       41.87       14.14      8.56 o 
   1   0  10      163.57      161.46     19.35 o 
   2   0  10       68.09       52.08     12.65 o 
   3   0  10       23.41       34.60     11.90 o 
   4   0  10       96.86       92.63     16.37 o 
   5   0  10      903.90      886.90     41.67 o 
   6   0  10       48.54       46.50     13.76 o 
   7   0  10      186.55      174.85     23.44 o 
   8   0  10      128.98      126.86     20.09 o 
   9   0  10       33.76       38.69     13.76 o 
  10   0  10       20.48       26.04     13.02 o 
  11   0  10        1.25       -9.30      9.30 o 
  12   0  10       25.71       13.76     11.90 o 
  13   0  10        4.61       17.48     13.02 o 
 -20   1  10        0.82       -2.61      8.81 o 
 -19   1  10        4.82       -7.68      7.68 o 
 -18   1  10        7.96        1.83      7.62 o 
 -17   1  10        3.87        2.79      6.23 o 
 -16   1  10       14.71       12.70      5.95 o 
 -15   1  10        1.01        6.02      5.29 o 
 -14   1  10       37.05       32.86      6.48 o 
 -13   1  10       30.48       20.22      4.59 o 
 -12   1  10       95.56       97.46      7.05 o 
 -11   1  10        0.68       -0.45      3.03 o 
 -10   1  10        0.17        0.37      3.06 o 
  -9   1  10       25.83       21.62      4.71 o 
  -8   1  10      788.34      780.28     14.97 o 
  -7   1  10      197.80      202.63      8.74 o 
  -6   1  10       74.72       79.86      6.02 o 
  -5   1  10       28.62       23.33      4.22 o 
  -4   1  10      126.79      134.87      8.22 o 
  -3   1  10        0.59       -1.31      2.96 o 
  -2   1  10       25.05       26.18      7.09 o 
  -1   1  10       11.87        6.07      5.39 o 
   0   1  10       37.63       47.09      8.28 o 
   1   1  10       35.42       37.34      7.73 o 
   2   1  10       37.36       61.77      9.69 o 
   3   1  10       20.31       14.05     12.28 o 
   4   1  10       31.23       47.84      9.47 o 
   5   1  10        0.83        4.82      6.30 o 
   6   1  10      483.90      505.69     23.01 o 
   7   1  10       31.85       31.52      9.34 o 
   8   1  10       35.79       31.46     12.28 o 
   9   1  10       62.83       66.38     11.54 o 
  10   1  10        9.66       16.32     10.04 o 
  11   1  10       23.61       20.07      8.37 o 
  12   1  10        4.53        5.21      8.04 o 
  13   1  10        9.35        0.64      7.73 o 
 -20   2  10        5.82        6.40     10.04 o 
 -19   2  10       13.33        8.55      9.46 o 
 -18   2  10        4.60       -1.61      8.26 o 
 -17   2  10        1.69        6.96      6.40 o 
 -16   2  10        0.09       -5.36      5.36 o 
 -15   2  10        2.78        4.97      5.09 o 
 -14   2  10       73.60       81.86      8.73 o 
 -13   2  10      109.55      108.23      8.46 o 
 -12   2  10        7.68        5.93      3.68 o 
 -11   2  10       18.04       10.33      3.63 o 
 -10   2  10        0.00        2.04      3.07 o 
  -9   2  10        4.13        4.20      3.21 o 
  -8   2  10       20.40       25.03      4.01 o 
  -7   2  10      420.65      453.53     12.87 o 
  -6   2  10       94.64      105.87      6.36 o 
  -5   2  10      695.80      687.08     14.52 o 
  -4   2  10      105.57       89.83     13.91 o 
  -3   2  10       57.91       64.08      6.05 o 
  -2   2  10       65.01       61.68      9.34 o 
  -1   2  10       30.11       33.90      7.41 o 
   0   2  10       16.38       15.89      6.41 o 
   1   2  10      179.83      183.70     17.86 o 
   2   2  10       75.14       57.49      9.43 o 
   3   2  10       24.52       20.65      7.10 o 
   4   2  10      132.29      129.38     16.74 o 
   5   2  10       54.18       43.15     14.69 o 
   6   2  10       41.14       32.22      8.40 o 
   7   2  10       17.79       10.04      7.31 o 
   8   2  10        4.78        4.91      6.97 o 
   9   2  10        1.09        5.15      7.47 o 
  10   2  10       24.80       34.70     10.97 o 
  11   2  10       80.89       78.49     13.12 o 
  12   2  10        1.38        8.71      8.14 o 
  13   2  10        0.61        3.29      8.47 o 
 -19   3  10        0.01        7.63      9.07 o 
 -18   3  10        2.40        4.19      7.42 o 
 -17   3  10        5.98        2.98      6.39 o 
 -16   3  10        0.38        3.46      6.05 o 
 -15   3  10       14.12       22.81      9.27 o 
 -14   3  10        7.75        4.37      5.58 o 
 -13   3  10        0.00        0.89      3.23 o 
 -12   3  10       65.47       60.56      5.76 o 
 -11   3  10       69.10       76.42      6.16 o 
 -10   3  10      118.18      114.08      7.28 o 
  -9   3  10        0.30        2.59      3.07 o 
  -8   3  10      153.35      167.74     10.54 o 
  -7   3  10        0.60        1.12      2.93 o 
  -6   3  10      906.93      885.31     18.48 o 
  -5   3  10      127.30      127.75      7.40 o 
  -4   3  10       56.17       61.74      5.48 o 
  -3   3  10      183.31      177.80      9.32 o 
  -2   3  10        9.34       11.06      6.03 o 
  -1   3  10       10.14        0.36      5.39 o 
   0   3  10      118.30      100.47     10.80 o 
   1   3  10       38.68       30.99      7.41 o 
   2   3  10      164.03      147.13     13.45 o 
   3   3  10       56.90       57.31     15.44 o 
   4   3  10      112.86      136.82     15.62 o 
   5   3  10       87.29       88.22     11.70 o 
   6   3  10       60.19       63.54     10.43 o 
   7   3  10       10.28       11.55      7.24 o 
   8   3  10        0.53       11.53     10.79 o 
   9   3  10       16.46       43.15     14.88 o 
  10   3  10       23.30       12.65     11.16 o 
  11   3  10        3.40        6.32     10.79 o 
  12   3  10        3.32       17.48     12.65 o 
  13   3  10        7.56       -4.46     10.79 o 
 -19   4  10        0.94        2.37     13.76 o 
 -18   4  10        0.14       -6.14      6.14 o 
 -17   4  10       19.17       13.02      7.28 o 
 -16   4  10        2.33       -1.31      8.64 o 
 -15   4  10       75.07       81.57     10.16 o 
 -14   4  10       42.98       36.98      6.72 o 
 -13   4  10        3.46        0.78      3.42 o 
 -12   4  10        0.46        2.23      3.25 o 
 -11   4  10        1.73       -3.04      3.04 o 
 -10   4  10        1.72       -2.35      3.15 o 
  -9   4  10       60.77       53.64      5.24 o 
  -8   4  10       61.02       63.87      5.54 o 
  -7   4  10        2.74        1.89      2.90 o 
  -6   4  10        0.66        3.96      3.19 o 
  -5   4  10      141.26      158.63      8.15 o 
  -4   4  10       54.04       53.02      5.45 o 
  -3   4  10       73.69       87.94     20.28 o 
  -2   4  10      266.32      258.99     11.89 o 
  -1   4  10       29.48       21.58      9.67 o 
   0   4  10       39.65       69.94     14.51 o 
   1   4  10       97.87       60.64     14.14 o 
   2   4  10      122.77      105.65     18.23 o 
   3   4  10       51.87       59.52     14.88 o 
   4   4  10       30.30       11.16      9.67 o 
   5   4  10       27.48       31.62     13.39 o 
   6   4  10        0.44       -1.12      8.18 o 
   7   4  10       86.93       60.27     16.00 o 
   8   4  10       35.24       48.73     14.88 o 
   9   4  10        4.28        4.46     10.79 o 
  10   4  10        0.10       12.28     11.16 o 
  11   4  10       14.57        5.95     11.53 o 
  12   4  10        6.80       14.14     13.02 o 
 -19   5  10       22.53       25.61     14.32 o 
 -18   5  10        5.66       -0.89     11.43 o 
 -17   5  10       12.59       29.73     10.09 o 
 -16   5  10        3.91       12.33      6.74 o 
 -15   5  10       15.77        4.37      6.36 o 
 -14   5  10        2.93       -5.36      5.36 o 
 -13   5  10       25.71       23.45      5.86 o 
 -12   5  10        0.17        1.02      3.63 o 
 -11   5  10       50.59       41.89      5.11 o 
 -10   5  10       35.12       40.93      5.01 o 
  -9   5  10        3.31       -1.47      3.20 o 
  -8   5  10       27.33       24.29      5.72 o 
  -7   5  10       54.94       55.76      5.75 o 
  -6   5  10      149.24      161.05     13.23 o 
  -5   5  10       10.21        7.49      4.38 o 
  -4   5  10      103.90      103.18     11.19 o 
  -3   5  10       84.71       82.59     15.62 o 
  -2   5  10       42.96       62.87     14.51 o 
  -1   5  10       70.96       81.47     15.62 o 
   0   5  10      155.33      182.66     23.07 o 
   1   5  10        0.68        2.98      7.81 o 
   2   5  10      379.10      385.04     28.65 o 
   3   5  10       90.10      100.45     17.86 o 
   4   5  10       98.62      152.16     21.95 o 
   5   5  10       24.35        4.84      9.67 o 
   6   5  10       48.43       34.60     12.65 o 
   7   5  10        8.40        5.58      9.67 o 
   8   5  10       18.77       10.42     11.16 o 
   9   5  10        5.04        8.18     10.04 o 
  10   5  10        1.90        3.72     11.16 o 
  11   5  10        7.91       -3.72     10.42 o 
  12   5  10        9.07       23.81     14.14 o 
 -18   6  10       29.54       43.28      9.55 o 
 -17   6  10        9.30        5.58      6.94 o 
 -16   6  10        0.64        4.38      6.71 o 
 -15   6  10       35.43       27.29      7.84 o 
 -14   6  10        0.58        3.79      5.66 o 
 -13   6  10       17.87        5.04      5.46 o 
 -12   6  10        0.80        6.03      6.34 o 
 -11   6  10        0.58        3.45      4.45 o 
 -10   6  10        6.96        1.96      5.32 o 
  -9   6  10       40.18       33.09      5.75 o 
  -8   6  10       32.38       34.85      5.66 o 
  -7   6  10        9.60        3.39      4.00 o 
  -6   6  10       25.98       17.54      8.69 o 
  -5   6  10       16.97       27.72      6.01 o 
  -4   6  10       83.12       69.80     17.67 o 
  -3   6  10       48.79       41.45      8.04 o 
  -2   6  10        5.95       17.86     10.04 o 
  -1   6  10       89.20       52.08     14.14 o 
   0   6  10      516.03      518.60     31.99 o 
   1   6  10      544.28      418.52     29.39 o 
   2   6  10       41.46       30.51     12.28 o 
   3   6  10        0.39        4.84      8.18 o 
   4   6  10        2.83        1.86      8.93 o 
   5   6  10        1.67        1.12      8.93 o 
   6   6  10        0.12        0.37      8.93 o 
   7   6  10       30.13       50.97     15.25 o 
   8   6  10       14.72       10.79     11.90 o 
   9   6  10        3.04       11.53     11.53 o 
  10   6  10       80.40       79.98     19.35 o 
  11   6  10       24.99       28.65     15.25 o 
 -18   7  10        0.85        3.33      8.90 o 
 -17   7  10        0.52        4.87      8.10 o 
 -16   7  10       60.24       57.58     20.46 o 
 -15   7  10        5.41       16.22      8.41 o 
 -14   7  10      170.43      148.08     17.10 o 
 -13   7  10      101.90      101.03     13.35 o 
 -12   7  10        0.55        6.51      7.10 o 
 -11   7  10       43.36       46.08      8.97 o 
 -10   7  10       16.20       14.25      4.99 o 
  -9   7  10        1.43       -1.08      3.79 o 
  -8   7  10      133.43      144.06     10.26 o 
  -7   7  10      111.73      141.84     10.03 o 
  -6   7  10        4.82        8.74      6.14 o 
  -5   7  10      321.92      338.85     25.86 o 
  -4   7  10      275.66      276.02     22.32 o 
  -3   7  10       26.26       22.53      6.97 o 
  -2   7  10      158.21      165.92     22.32 o 
  -1   7  10      365.97      386.90     28.65 o 
   0   7  10       49.18       41.67     13.76 o 
   1   7  10        1.07       -7.07      8.18 o 
   2   7  10        2.01       -8.18      8.18 o 
   3   7  10        4.64        4.46      9.30 o 
   4   7  10      105.65      101.93     18.60 o 
   5   7  10        1.98       -5.21      8.93 o 
   6   7  10        0.00        9.30     10.42 o 
   7   7  10        0.11        2.98     10.04 o 
   8   7  10        2.30        8.18     12.28 o 
   9   7  10        0.48       16.74     13.76 o 
  10   7  10        1.44        8.18     12.28 o 
  11   7  10        8.18       11.16     11.53 o 
 -17   8  10        0.24        0.77      8.52 o 
 -16   8  10       21.92        9.56      9.49 o 
 -15   8  10        1.95       15.46     10.04 o 
 -14   8  10        1.16       -6.78      6.78 o 
 -13   8  10        7.56        7.22      7.23 o 
 -12   8  10       61.71       70.56     12.07 o 
 -11   8  10      106.60       98.26     16.93 o 
 -10   8  10       52.43       60.84     11.05 o 
  -9   8  10       24.59       30.31     12.59 o 
  -8   8  10        0.01       -2.65      4.27 o 
  -7   8  10       57.58       55.57      7.92 o 
  -6   8  10       94.47      106.56     17.30 o 
  -5   8  10        2.48        4.35      5.98 o 
  -4   8  10      151.08      157.60     22.69 o 
  -3   8  10        3.36       17.86     10.42 o 
  -2   8  10       17.98       30.88     11.53 o 
  -1   8  10       83.73       68.45     16.00 o 
   0   8  10       19.19       55.80     14.51 o 
   1   8  10        0.39        7.81      8.56 o 
   2   8  10       24.55       26.79     12.65 o 
   3   8  10        9.22       23.81     12.65 o 
   4   8  10        0.36        2.98     10.04 o 
   5   8  10        5.92        4.84     10.42 o 
   6   8  10       15.84       42.41     14.88 o 
   7   8  10        4.02        4.09     11.16 o 
   8   8  10       25.70       20.46     14.14 o 
   9   8  10        0.00       -3.35     11.53 o 
  10   8  10        0.91        2.98     11.53 o 
 -16   9  10        2.79        5.76      6.41 o 
 -15   9  10       11.71       14.43      7.56 o 
 -14   9  10        0.88       -6.70      6.70 o 
 -13   9  10        0.10        2.98      6.58 o 
 -12   9  10        4.40       -6.95      8.18 o 
 -11   9  10        0.23       -5.45      5.72 o 
 -10   9  10       22.67        1.64      6.51 o 
  -9   9  10      141.28      139.66     15.23 o 
  -8   9  10       55.64       63.33     10.54 o 
  -7   9  10       21.30       15.99     13.06 o 
  -6   9  10       81.01      105.28     19.35 o 
  -5   9  10        5.06       10.79      9.67 o 
  -4   9  10       60.27       79.24     16.74 o 
  -3   9  10        6.35       10.79     10.42 o 
  -2   9  10       55.20       58.78     15.25 o 
  -1   9  10        0.29       27.53     11.53 o 
   0   9  10       36.93       48.73     14.14 o 
   1   9  10        0.86       -2.60      8.18 o 
   2   9  10       31.44       47.99     15.25 o 
   3   9  10        5.28        7.81     11.53 o 
   4   9  10       10.30       19.72     12.28 o 
   5   9  10       19.84       16.37     12.28 o 
   6   9  10       20.42       35.71     14.51 o 
   7   9  10       37.05       39.43     14.14 o 
   8   9  10        6.68       23.81     13.39 o 
   9   9  10       39.39       68.45     18.97 o 
 -15  10  10        0.68       -3.39      5.55 o 
 -14  10  10       10.77        6.34      5.69 o 
 -13  10  10        1.73        2.80      5.52 o 
 -12  10  10        0.03       15.90      7.88 o 
 -11  10  10        1.84        3.53      7.10 o 
 -10  10  10       15.73       18.14      8.37 o 
  -9  10  10        0.99       -2.67      6.34 o 
  -8  10  10       21.80       24.53     17.86 o 
  -7  10  10       13.05        1.95     12.09 o 
  -6  10  10        0.00       -1.86      8.18 o 
  -5  10  10        4.26        8.18      9.67 o 
  -4  10  10        5.51        7.81      9.30 o 
  -3  10  10        1.07       13.39     11.16 o 
  -2  10  10        1.03       14.14     10.79 o 
  -1  10  10        3.17       10.79     10.42 o 
   0  10  10        2.50       14.14     10.79 o 
   1  10  10       16.45       -1.12      9.67 o 
   2  10  10       27.13       24.55     13.02 o 
   3  10  10        9.11       40.18     14.88 o 
   4  10  10       36.18       31.99     14.14 o 
   5  10  10       57.53       57.29     16.74 o 
   6  10  10        1.07       -1.12      9.67 o 
   7  10  10        0.02        0.74     11.16 o 
   8  10  10        9.72        2.98     11.16 o 
   9  10  10       27.01       31.62     14.88 o 
 -14  11  10        8.13       -4.02      8.28 o 
 -13  11  10        1.83       -0.29      5.58 o 
 -12  11  10        1.34       -3.26      5.21 o 
 -11  11  10        2.30        2.78      5.29 o 
 -10  11  10        0.19        3.92      6.62 o 
  -9  11  10       16.41       21.21      6.26 o 
  -8  11  10        3.32        6.01      6.04 o 
  -7  11  10        0.16        1.31      4.54 o 
  -6  11  10       10.98       13.67      5.68 o 
  -5  11  10        0.68        2.77      9.30 o 
  -4  11  10        3.87       13.50      6.40 o 
  -3  11  10       20.96        9.80      6.25 o 
  -2  11  10        1.40        2.20      6.32 o 
  -1  11  10       46.67       21.21     11.90 o 
   0  11  10       12.80        6.32     10.79 o 
   1  11  10        7.01        6.32      9.30 o 
   2  11  10        0.04       -3.72      8.93 o 
   3  11  10       33.21       44.27     16.00 o 
   4  11  10        9.39       32.74     14.51 o 
   5  11  10       28.88       44.27     16.00 o 
   6  11  10        3.36       13.39     12.65 o 
   7  11  10        0.01        1.49     11.53 o 
 -13  12  10        6.09       -0.56      7.37 o 
 -12  12  10       11.36        4.45      7.88 o 
 -11  12  10       54.72       79.28      9.51 o 
 -10  12  10       17.46       19.89      6.67 o 
  -9  12  10        0.12        1.45      5.29 o 
  -8  12  10        2.35        4.43      5.52 o 
  -7  12  10       17.71       13.24      6.96 o 
  -6  12  10        6.12        9.88      5.56 o 
  -5  12  10       14.55        6.77      6.33 o 
  -4  12  10       15.68       27.05      7.84 o 
  -3  12  10       23.59       15.39      8.93 o 
  -2  12  10        2.63       -3.72     10.04 o 
  -1  12  10       17.46       30.88     13.76 o 
   0  12  10        2.53       -7.81      7.81 o 
   1  12  10       54.22       47.99     15.62 o 
   2  12  10       15.39       32.74     13.76 o 
   3  12  10       36.54       40.55     15.25 o 
   4  12  10       10.72       18.97     13.76 o 
   5  12  10       28.57       36.46     15.62 o 
   6  12  10        3.15       -2.98     12.28 o 
 -11  13  10       14.33       43.71     10.65 o 
 -10  13  10       10.97        9.99      8.28 o 
  -9  13  10        0.00        1.51      5.60 o 
  -8  13  10        0.02        3.49      5.75 o 
  -7  13  10        0.00       -3.69      5.16 o 
  -6  13  10       26.82       23.57      7.13 o 
  -5  13  10        2.86       -1.39      5.91 o 
  -4  13  10        0.55       -2.66      6.25 o 
  -3  13  10        1.88       15.62     12.28 o 
  -2  13  10        2.76        1.49     10.42 o 
  -1  13  10       28.64       41.29     15.25 o 
   0  13  10       11.29       21.95     12.65 o 
   1  13  10        1.28        3.72     11.16 o 
   2  13  10        3.11        1.86     11.90 o 
   3  13  10       33.57       17.48     11.90 o 
   4  13  10       58.21       94.49     20.83 o 
  -9  14  10        8.75       -5.66      7.49 o 
  -8  14  10       18.00       20.64     10.97 o 
  -7  14  10        0.02       12.83      8.81 o 
  -6  14  10        0.25        4.93      7.47 o 
  -5  14  10        1.09        1.80      7.73 o 
  -4  14  10       19.17       27.90     14.14 o 
  -3  14  10        4.94       -5.21     10.04 o 
  -2  14  10       12.01       18.23     13.02 o 
  -1  14  10       54.07       36.83     15.62 o 
   0  14  10        0.29       -6.70     10.79 o 
   1  14  10       13.52       17.86     13.39 o 
   2  14  10        0.01       23.81     14.51 o 
 -19   1  11       85.60       97.33     15.78 o 
 -18   1  11        5.51        5.58      8.94 o 
 -17   1  11       40.97       43.79      9.57 o 
 -16   1  11       38.24       42.10     11.31 o 
 -15   1  11       22.35       34.94      6.88 o 
 -14   1  11        0.23        2.13      4.96 o 
 -13   1  11       13.15       26.09      6.25 o 
 -12   1  11       30.94       36.35      5.03 o 
 -11   1  11        0.09       -3.08      3.08 o 
 -10   1  11       31.66       32.28      5.24 o 
  -9   1  11       14.95       13.80      3.89 o 
  -8   1  11       18.79       17.09      3.87 o 
  -7   1  11      289.66      303.27      9.60 o 
  -6   1  11      144.43      148.61      7.78 o 
  -5   1  11       28.66       25.19      4.38 o 
  -4   1  11        0.00       -0.66      4.86 o 
  -3   1  11       45.46       42.41     31.99 o 
  -2   1  11        4.80       -4.15      5.35 o 
  -1   1  11      268.69      283.64     17.51 o 
   0   1  11        4.02        6.12      6.14 o 
   1   1  11      600.35      546.20     22.32 o 
   2   1  11      119.28      129.02     13.68 o 
   3   1  11       12.57        9.25      6.41 o 
   4   1  11        5.96        2.33      5.72 o 
   5   1  11        0.30       -5.21      5.21 o 
   6   1  11       16.48       10.18      6.79 o 
   7   1  11       74.87      103.59     13.41 o 
   8   1  11       11.22        9.70      7.23 o 
   9   1  11        3.07        8.85      7.57 o 
  10   1  11        0.51        1.30      7.51 o 
  11   1  11       30.74       27.22     20.46 o 
 -18   2  11        8.04       10.21     10.22 o 
 -17   2  11        9.23       -6.23      6.48 o 
 -16   2  11        0.10       -0.49      5.29 o 
 -15   2  11        9.75       14.22      6.02 o 
 -14   2  11       13.58        2.23      6.28 o 
 -13   2  11        0.05       -4.00      4.00 o 
 -12   2  11        4.86        4.81      3.38 o 
 -11   2  11        5.99       -2.40      3.30 o 
 -10   2  11        3.75        2.61      3.83 o 
  -9   2  11       40.54       39.34      4.96 o 
  -8   2  11      183.53      176.75     11.82 o 
  -7   2  11       57.92       55.80      5.25 o 
  -6   2  11      501.30      547.47     12.58 o 
  -5   2  11       15.68       18.62      3.94 o 
  -4   2  11        7.02        9.23      5.88 o 
  -3   2  11       33.11       48.39      8.90 o 
  -2   2  11        2.45        8.05      5.77 o 
  -1   2  11       68.55       56.37      9.34 o 
   0   2  11        0.57        7.09     10.60 o 
   1   2  11       16.45        6.90     16.18 o 
   2   2  11        8.12        3.26      5.65 o 
   3   2  11       17.60       15.46     22.14 o 
   4   2  11        3.53        7.32      6.70 o 
   5   2  11       43.00       66.09     11.05 o 
   6   2  11       87.79       78.24     18.41 o 
   7   2  11        2.51        4.99      6.56 o 
   8   2  11       22.28       21.25      8.52 o 
   9   2  11       59.15       55.14     11.80 o 
  10   2  11        9.44       13.02     12.65 o 
  11   2  11        0.29        6.70     11.90 o 
 -18   3  11        0.00       -3.90      6.57 o 
 -17   3  11        6.20        0.91      6.85 o 
 -16   3  11       35.59       48.09      9.37 o 
 -15   3  11        3.91       -0.29      5.23 o 
 -14   3  11       20.26       16.60      5.75 o 
 -13   3  11        5.33       17.18      5.45 o 
 -12   3  11        7.85       -1.79      4.44 o 
 -11   3  11        0.00        4.53      3.70 o 
 -10   3  11       16.43       11.34      3.78 o 
  -9   3  11        8.29        7.34      3.58 o 
  -8   3  11      266.50      303.77     10.24 o 
  -7   3  11      369.82      373.85     10.51 o 
  -6   3  11       46.77       59.78      5.84 o 
  -5   3  11       28.41       24.86      5.05 o 
  -4   3  11      236.44      261.09     10.81 o 
  -3   3  11       10.24       10.60      6.31 o 
  -2   3  11        0.01        0.68      6.32 o 
  -1   3  11      334.09      326.90     44.27 o 
   0   3  11        0.03       -2.81      5.12 o 
   1   3  11      221.76      214.37     16.52 o 
   2   3  11       47.17       52.87      9.53 o 
   3   3  11        0.42       -3.35      8.56 o 
   4   3  11        4.41       -7.81      7.81 o 
   5   3  11       33.80       22.69     11.90 o 
   6   3  11        0.33       -3.35      7.81 o 
   7   3  11       72.58       67.34     16.74 o 
   8   3  11       14.36       13.02     12.28 o 
   9   3  11        3.12       -6.70      9.30 o 
  10   3  11       45.40      113.47     22.32 o 
  11   3  11        0.03       -4.09     11.90 o 
 -18   4  11        8.82       -1.57      6.79 o 
 -17   4  11        7.04       13.27      7.78 o 
 -16   4  11       20.90       21.28     10.68 o 
 -15   4  11       31.95       40.91      9.10 o 
 -14   4  11        2.38        6.02      6.01 o 
 -13   4  11        2.56        4.62      4.84 o 
 -12   4  11        6.03        3.09      4.83 o 
 -11   4  11       66.33       57.37      5.88 o 
 -10   4  11        6.57        4.40      3.86 o 
  -9   4  11       48.74       44.40      5.25 o 
  -8   4  11        4.08       14.84      3.79 o 
  -7   4  11       37.52       40.68      4.86 o 
  -6   4  11       53.67       75.49      7.27 o 
  -5   4  11      362.44      381.57     12.75 o 
  -4   4  11       56.72       54.33      7.22 o 
  -3   4  11       40.18       56.92     14.14 o 
  -2   4  11       69.98       79.98     16.74 o 
  -1   4  11      157.22      136.16     20.46 o 
   0   4  11      327.71      352.30     26.79 o 
   1   4  11        0.68        2.98      9.30 o 
   2   4  11      123.18       96.73     17.48 o 
   3   4  11       10.22       -5.58      7.81 o 
   4   4  11       49.58       49.11     14.14 o 
   5   4  11        1.14        8.18     10.42 o 
   6   4  11      104.74       82.22     18.23 o 
   7   4  11       41.40       47.25     14.88 o 
   8   4  11       25.90       27.16     13.76 o 
   9   4  11        0.70       16.74     13.02 o 
  10   4  11       40.66       37.20     16.37 o 
 -18   5  11        0.70        7.71      7.54 o 
 -17   5  11        0.05        2.17      7.01 o 
 -16   5  11        1.96       -6.10      6.10 o 
 -15   5  11        1.94        2.60      6.50 o 
 -14   5  11        3.94        2.55      5.94 o 
 -13   5  11       10.14       12.71      5.91 o 
 -12   5  11        2.13        2.06      8.11 o 
 -11   5  11        0.00        3.07      4.75 o 
 -10   5  11        0.50       -2.11      3.53 o 
  -9   5  11       49.47       44.70      6.29 o 
  -8   5  11       32.54       41.38      7.03 o 
  -7   5  11       46.55       42.96      6.22 o 
  -6   5  11       93.40      100.37      9.47 o 
  -5   5  11      143.26      153.12     13.56 o 
  -4   5  11      151.90      145.12     13.76 o 
  -3   5  11      510.58      563.24     34.23 o 
  -2   5  11      198.73      228.05     26.79 o 
  -1   5  11       10.57        0.00      8.93 o 
   0   5  11        4.16        0.37      8.56 o 
   1   5  11        4.29       10.04      9.67 o 
   2   5  11       15.22       19.72     11.16 o 
   3   5  11        6.30        3.35     10.04 o 
   4   5  11       24.45       24.55     11.53 o 
   5   5  11       17.46       44.64     14.88 o 
   6   5  11        2.39       -0.74     10.42 o 
   7   5  11       17.18       16.00     11.53 o 
   8   5  11        2.22       29.02     13.76 o 
   9   5  11       35.96       46.13     16.74 o 
  10   5  11        4.27       -8.18     10.79 o 
 -17   6  11        1.72        3.95     10.60 o 
 -16   6  11       60.47      101.93     15.72 o 
 -15   6  11        1.27       -5.97     18.79 o 
 -14   6  11        6.92       -2.82      6.82 o 
 -13   6  11      197.68      212.57     18.77 o 
 -12   6  11        4.32        7.85      7.20 o 
 -11   6  11       94.98       92.46     19.53 o 
 -10   6  11       24.32       18.58      5.26 o 
  -9   6  11        0.11       -3.31      3.85 o 
  -8   6  11        1.60        3.43      4.20 o 
  -7   6  11      230.60      232.73     12.75 o 
  -6   6  11      266.27      288.04     15.50 o 
  -5   6  11      154.65      158.01     11.66 o 
  -4   6  11       34.38       41.13      9.30 o 
  -3   6  11      186.20      212.42     25.67 o 
  -2   6  11      151.69      132.81     20.46 o 
  -1   6  11        9.03       14.14     10.42 o 
   0   6  11      105.46      103.79     18.60 o 
   1   6  11       19.62       34.97     12.28 o 
   2   6  11       34.21       61.76     16.37 o 
   3   6  11        8.57        1.12      9.67 o 
   4   6  11       50.97       69.57     17.11 o 
   5   6  11       56.45       34.97     13.76 o 
   6   6  11       18.69       26.79     13.39 o 
   7   6  11       66.57       72.17     18.60 o 
   8   6  11        0.44        3.72      9.67 o 
   9   6  11       17.19       33.48     15.25 o 
  10   6  11        4.07       -2.98     11.90 o 
 -17   7  11        6.21       24.55     15.62 o 
 -16   7  11       28.51       50.69     12.42 o 
 -15   7  11        0.01       -0.81      7.81 o 
 -14   7  11        2.45       11.43      8.63 o 
 -13   7  11       13.99       10.78      8.41 o 
 -12   7  11      136.42      114.39     14.33 o 
 -11   7  11      114.46      114.76     14.58 o 
 -10   7  11        1.38       -5.77      5.77 o 
  -9   7  11        0.27        8.71      4.82 o 
  -8   7  11       71.02       73.06      8.10 o 
  -7   7  11       19.67        8.79      5.77 o 
  -6   7  11       10.62        9.58      6.70 o 
  -5   7  11      136.05      174.02     29.20 o 
  -4   7  11       47.06       53.94     14.51 o 
  -3   7  11       72.93      103.79     19.72 o 
  -2   7  11        0.86        4.46      9.30 o 
  -1   7  11        2.80       -0.74      9.67 o 
   0   7  11       13.73       -0.74      8.18 o 
   1   7  11        1.27       -5.95      8.56 o 
   2   7  11        3.89       16.00     11.53 o 
   3   7  11       12.71        0.37     10.04 o 
   4   7  11       12.05       11.90     11.53 o 
   5   7  11       25.41       74.40     18.23 o 
   6   7  11        6.85       -0.74      9.67 o 
   7   7  11       11.93       33.85     14.14 o 
   8   7  11        3.71        1.86     11.16 o 
   9   7  11        0.63       -1.86      9.30 o 
 -16   8  11       79.10       95.49     15.12 o 
 -15   8  11       60.60       79.21     14.20 o 
 -14   8  11        3.75        8.33      8.28 o 
 -13   8  11       21.88       23.01      9.60 o 
 -12   8  11       18.58       26.75      8.67 o 
 -11   8  11        1.45        5.25      7.47 o 
 -10   8  11        0.19       -2.49      6.44 o 
  -9   8  11        0.03        0.06      7.09 o 
  -8   8  11       29.57       25.79      6.85 o 
  -7   8  11       60.06       74.56      9.49 o 
  -6   8  11        0.42        5.39      6.05 o 
  -5   8  11       74.70       92.75     12.44 o 
  -4   8  11        0.56        0.74      8.93 o 
  -3   8  11        6.10        3.72     10.04 o 
  -2   8  11        0.17       -7.44      7.44 o 
  -1   8  11        0.31       -8.18      8.18 o 
   0   8  11       22.14       29.39     13.02 o 
   1   8  11       28.99       20.46     12.65 o 
   2   8  11        4.95       -1.86      9.30 o 
   3   8  11      101.65       74.40     18.23 o 
   4   8  11        4.62        4.84     10.79 o 
   5   8  11        0.60        0.74     12.28 o 
   6   8  11        8.65       14.88     12.65 o 
   7   8  11       12.16       34.23     15.62 o 
   8   8  11        0.38       -1.12     10.79 o 
 -15   9  11       43.56       39.55     11.44 o 
 -14   9  11       23.86       16.71      9.43 o 
 -13   9  11       20.20       37.47     10.27 o 
 -12   9  11        0.26       -3.36      6.88 o 
 -11   9  11        1.50       -1.32      7.20 o 
 -10   9  11        1.10        5.68      8.02 o 
  -9   9  11       30.58       24.84      8.93 o 
  -8   9  11       27.58       29.58      9.07 o 
  -7   9  11        1.86        0.57      7.07 o 
  -6   9  11        3.68       19.60      7.51 o 
  -5   9  11        3.56        1.41     10.42 o 
  -4   9  11        0.08       -7.81      8.56 o 
  -3   9  11        9.12        4.09     10.42 o 
  -2   9  11        0.00        1.86      9.67 o 
  -1   9  11       27.08       27.53     11.90 o 
   0   9  11        2.96        4.84     11.16 o 
   1   9  11       14.05       12.28     10.79 o 
   2   9  11        8.57       -3.35      9.67 o 
   3   9  11        7.22       17.11     12.65 o 
   4   9  11        5.59       -2.23     10.42 o 
   5   9  11        1.18       -9.30     11.16 o 
   6   9  11        2.78       -8.18     10.04 o 
   7   9  11       40.07       30.13     16.37 o 
 -14  10  11        0.48        5.42      8.81 o 
 -13  10  11        4.01        4.23     10.42 o 
 -12  10  11        7.01       10.93     10.04 o 
 -11  10  11       18.42       27.94     13.02 o 
 -10  10  11       14.11       17.04     11.35 o 
  -9  10  11        2.08        6.51      7.10 o 
  -8  10  11        0.93        5.76      7.35 o 
  -7  10  11        4.58       25.16     13.76 o 
  -6  10  11        2.92       26.41     11.90 o 
  -5  10  11        4.20        8.82      6.94 o 
  -4  10  11       16.83       39.43     14.14 o 
  -3  10  11       23.54       34.60     14.51 o 
  -2  10  11       84.01       93.01     19.72 o 
  -1  10  11        0.94       -4.84      9.30 o 
   0  10  11       20.46       10.42     11.90 o 
   1  10  11       39.01       52.83     16.37 o 
   2  10  11        0.46        3.35     11.90 o 
   3  10  11       32.49       55.80     16.74 o 
   4  10  11       15.31        5.58     11.53 o 
   5  10  11        2.69        5.58     11.53 o 
   6  10  11       28.34       25.67     15.62 o 
 -12  11  11       23.60       27.67     10.13 o 
 -11  11  11       24.04       15.12      9.49 o 
 -10  11  11        6.83        5.50     11.53 o 
  -9  11  11        6.01        8.18      7.63 o 
  -8  11  11        1.57       11.03     10.60 o 
  -7  11  11        2.41        1.87      7.35 o 
  -6  11  11        4.99        6.40      7.73 o 
  -5  11  11       40.73       30.88     14.14 o 
  -4  11  11       17.19       53.94     16.00 o 
  -3  11  11       20.91       30.51     13.76 o 
  -2  11  11        7.53       26.41     12.65 o 
  -1  11  11        0.06       -6.32      9.30 o 
   0  11  11       42.93       28.65     13.39 o 
   1  11  11       15.70       62.87     17.11 o 
   2  11  11        1.28        8.18     12.28 o 
   3  11  11       48.64       47.25     16.74 o 
   4  11  11        0.00      -10.04     10.04 o 
   5  11  11       23.69       35.71     16.74 o 
 -11  12  11       26.47       42.83     11.27 o 
 -10  12  11       21.67       41.08      8.08 o 
  -9  12  11        6.04        3.55      5.94 o 
  -8  12  11        2.91        5.25      6.01 o 
  -7  12  11        9.82       20.94      8.71 o 
  -6  12  11        1.77        3.07      5.76 o 
  -5  12  11        1.39        9.49      6.88 o 
  -4  12  11       31.57       69.36     29.95 o 
  -3  12  11        0.23        8.30      7.25 o 
  -2  12  11        0.04        3.35     10.04 o 
  -1  12  11        1.33       -8.18     10.79 o 
   0  12  11        2.05        5.95     11.53 o 
   1  12  11        2.41       -2.60     10.42 o 
   2  12  11        1.93        0.37     11.90 o 
   3  12  11        0.57        1.86     12.65 o 
  -8  13  11        9.38       15.85      9.07 o 
  -7  13  11        4.14        0.91      7.68 o 
  -6  13  11        1.09        5.60      5.67 o 
  -5  13  11        5.02        9.47      6.95 o 
  -4  13  11        0.26       -2.16      6.25 o 
  -3  13  11        2.55        9.67     11.53 o 
  -2  13  11       13.00       10.42     11.53 o 
  -1  13  11        3.90        2.60     11.53 o 
   0  13  11        9.48       25.67     14.51 o 
   1  13  11        8.17       -2.23     11.90 o 
 -17   0  12        6.06        6.57      9.20 o 
 -16   0  12       10.71        3.78     13.76 o 
 -15   0  12       13.83       15.57      9.07 o 
 -14   0  12        1.10        4.34     10.79 o 
 -13   0  12       46.80       19.90      8.93 o 
 -12   0  12        7.86        5.98      6.97 o 
 -11   0  12        3.63        0.67      6.14 o 
 -10   0  12       90.03       62.07      8.50 o 
  -9   0  12        1.05       -1.43      4.48 o 
  -8   0  12      352.29      402.94     16.29 o 
  -7   0  12      119.19      130.28     11.38 o 
  -6   0  12        1.64       -2.06      4.64 o 
  -5   0  12       14.15        6.32      8.56 o 
  -4   0  12       71.02       40.92     12.65 o 
  -3   0  12        2.39       11.16      8.56 o 
  -2   0  12       59.58       53.57     13.39 o 
  -1   0  12        0.02       -1.12      7.07 o 
   0   0  12        2.21       18.97     10.79 o 
   1   0  12       52.62       84.82     16.37 o 
   2   0  12      108.23      141.37     21.21 o 
   3   0  12       56.69       63.99     15.25 o 
   4   0  12       13.37        6.32      9.30 o 
   5   0  12       67.16       91.52     18.23 o 
   6   0  12       59.20       40.18     14.14 o 
   7   0  12       25.23        1.49     10.79 o 
   8   0  12        6.22        2.60     10.04 o 
   9   0  12       11.84       19.35     13.02 o 
 -17   1  12        2.70        6.88      7.90 o 
 -16   1  12        0.56       -0.04      5.38 o 
 -15   1  12        1.24        1.78      5.16 o 
 -14   1  12        1.28       -0.68      4.56 o 
 -13   1  12        0.11        0.86      4.94 o 
 -12   1  12       12.50        8.03      5.02 o 
 -11   1  12        0.56       -4.00      4.00 o 
 -10   1  12        8.79       11.51      3.91 o 
  -9   1  12        0.01       -0.10      3.46 o 
  -8   1  12        1.98       -0.71      3.05 o 
  -7   1  12      182.72      181.20      9.05 o 
  -6   1  12      134.82      122.68      7.49 o 
  -5   1  12       14.12       11.13      6.23 o 
  -4   1  12        5.93       12.11      6.44 o 
  -3   1  12        2.23        7.97      8.37 o 
  -2   1  12        1.68        5.83      5.88 o 
  -1   1  12        9.16        3.33      6.44 o 
   0   1  12       30.78       47.27      9.31 o 
   1   1  12       35.64       30.03      8.14 o 
   2   1  12       16.11       16.19      6.97 o 
   3   1  12       26.48       17.22     14.51 o 
   4   1  12        0.00        3.31      7.35 o 
   5   1  12       44.38       42.99      9.99 o 
   6   1  12        0.09        2.79      7.10 o 
   7   1  12       76.18       87.09     18.04 o 
   8   1  12       32.81       20.91      9.11 o 
   9   1  12        5.36        1.33      9.30 o 
 -17   2  12        9.15       22.84      8.41 o 
 -16   2  12       12.33        2.87      5.96 o 
 -15   2  12       10.23        8.50      6.04 o 
 -14   2  12        6.85        2.34      5.59 o 
 -13   2  12       43.84       45.85      7.56 o 
 -12   2  12        5.13        1.31      4.99 o 
 -11   2  12        3.49        3.41      4.35 o 
 -10   2  12       32.83       32.82      5.59 o 
  -9   2  12      110.08      113.88     13.39 o 
  -8   2  12       22.44       21.38      5.52 o 
  -7   2  12        0.23        0.82      3.26 o 
  -6   2  12      115.91      134.34      7.80 o 
  -5   2  12        5.04        7.14      4.85 o 
  -4   2  12       24.00       27.53     10.97 o 
  -3   2  12        1.32        5.04      5.81 o 
  -2   2  12        1.01        2.75      5.39 o 
  -1   2  12       36.93       24.10      7.49 o 
   0   2  12       13.50        7.57      6.67 o 
   1   2  12       69.53       78.20     11.60 o 
   2   2  12        7.49        3.12      6.44 o 
   3   2  12      123.37      121.17     14.25 o 
   4   2  12      120.88      105.16     17.86 o 
   5   2  12        0.02       -2.67      6.94 o 
   6   2  12       37.61       26.41     13.02 o 
   7   2  12        4.33        5.21     10.79 o 
   8   2  12        0.64        3.35     10.42 o 
   9   2  12       88.43       95.24     20.83 o 
 -17   3  12        6.42       10.56      8.65 o 
 -16   3  12       21.72       36.13      7.90 o 
 -15   3  12        6.64        7.15      5.90 o 
 -14   3  12        3.78       12.89      5.52 o 
 -13   3  12       14.91       21.54      6.19 o 
 -12   3  12        2.17        2.28      4.92 o 
 -11   3  12        0.45       -3.17      4.22 o 
 -10   3  12        2.14        5.38      3.69 o 
  -9   3  12        4.10       -0.01      4.24 o 
  -8   3  12       34.61       41.52      6.13 o 
  -7   3  12       81.34       88.00      6.48 o 
  -6   3  12        0.00        8.43      4.39 o 
  -5   3  12       44.22       56.09     12.82 o 
  -4   3  12        3.71        9.17      5.08 o 
  -3   3  12        5.28       -0.54      5.65 o 
  -2   3  12      111.77      101.93     18.23 o 
  -1   3  12        2.62       -0.37      8.56 o 
   0   3  12       18.65       20.83     10.79 o 
   1   3  12       17.16       36.83     13.02 o 
   2   3  12        6.79        5.95      9.30 o 
   3   3  12       77.04       74.78     17.11 o 
   4   3  12        5.75        7.07     10.79 o 
   5   3  12       26.31        3.72     10.04 o 
   6   3  12        0.85       12.28     11.53 o 
   7   3  12        1.00       -1.86     10.42 o 
   8   3  12       10.08       18.60     12.65 o 
   9   3  12        2.77       16.37     12.65 o 
 -17   4  12       13.07       36.46     17.48 o 
 -16   4  12        0.36       -5.89      6.22 o 
 -15   4  12       49.58       65.86     10.63 o 
 -14   4  12        5.35        3.52      5.63 o 
 -13   4  12        0.37        2.54      5.01 o 
 -12   4  12       19.31       19.53     10.74 o 
 -11   4  12        9.23       -0.82      4.45 o 
 -10   4  12        3.03        3.80      4.84 o 
  -9   4  12        1.04       -2.39      3.68 o 
  -8   4  12       21.41       23.89      4.91 o 
  -7   4  12       21.33       17.41      4.58 o 
  -6   4  12       41.38       48.84      9.47 o 
  -5   4  12       46.98       42.41     13.02 o 
  -4   4  12       43.29       23.44     11.53 o 
  -3   4  12        0.59       -0.37      8.56 o 
  -2   4  12        0.35        2.98      9.30 o 
  -1   4  12        2.31        9.30      8.93 o 
   0   4  12       30.11       13.76     10.42 o 
   1   4  12        9.96       20.09     10.79 o 
   2   4  12       35.17       21.21     11.53 o 
   3   4  12       42.69       54.31     16.37 o 
   4   4  12        2.10       -7.07      8.56 o 
   5   4  12        0.53        4.84     11.16 o 
   6   4  12        0.31        0.37      9.67 o 
   7   4  12       38.43       34.60     14.88 o 
   8   4  12        0.53       -8.93     10.04 o 
 -16   5  12        8.67       17.87      7.92 o 
 -15   5  12       17.96       13.36      8.57 o 
 -14   5  12        0.51       14.43      8.21 o 
 -13   5  12        0.15        4.69      6.78 o 
 -12   5  12       30.49       29.81      9.53 o 
 -11   5  12        1.51        0.68     10.97 o 
 -10   5  12        5.65       -0.93      6.84 o 
  -9   5  12       26.62       36.44      6.41 o 
  -8   5  12        1.75        9.53      4.73 o 
  -7   5  12       33.62       32.20      5.90 o 
  -6   5  12       65.22       60.13     10.39 o 
  -5   5  12       46.56       59.90     15.62 o 
  -4   5  12       12.67       14.14     11.90 o 
  -3   5  12       13.59       16.74     12.28 o 
  -2   5  12        2.73       -7.07      8.56 o 
  -1   5  12        0.67       -5.21      7.44 o 
   0   5  12      214.13      167.78     23.44 o 
   1   5  12       14.37       26.41     12.65 o 
   2   5  12        0.89       -2.60      8.56 o 
   3   5  12       37.41       50.22     16.37 o 
   4   5  12       10.97        4.84     10.79 o 
   5   5  12        0.04        1.86      9.67 o 
   6   5  12        7.48       -0.37     10.42 o 
   7   5  12        1.66        0.74     11.90 o 
   8   5  12       48.77       47.25     16.74 o 
 -16   6  12       13.93       -1.49     12.28 o 
 -15   6  12       12.24       13.25      9.20 o 
 -14   6  12       25.27       27.12      9.72 o 
 -13   6  12       47.31       66.01     18.23 o 
 -12   6  12       11.59       21.24     10.04 o 
 -11   6  12        2.92       16.76      8.55 o 
 -10   6  12        0.05        0.57      9.67 o 
  -9   6  12       24.47       20.09      8.26 o 
  -8   6  12        0.33        4.01      4.38 o 
  -7   6  12        5.28        9.94      4.89 o 
  -6   6  12       48.54       30.42      8.47 o 
  -5   6  12       18.12       46.13     14.51 o 
  -4   6  12       70.63       75.52     17.48 o 
  -3   6  12       90.91       72.17     17.48 o 
  -2   6  12       17.25       26.41     13.39 o 
  -1   6  12       32.48       22.69     11.53 o 
   0   6  12        0.08       -6.32      7.07 o 
   1   6  12       74.11       97.84     20.09 o 
   2   6  12        0.06       -3.35      8.18 o 
   3   6  12       24.39       25.30     13.02 o 
   4   6  12        3.76       10.42     11.90 o 
   5   6  12        9.41       13.39     12.28 o 
   6   6  12        2.34       20.09     12.28 o 
   7   6  12        0.04        9.30     12.28 o 
 -15   7  12        4.01        7.41      8.67 o 
 -14   7  12        0.00       10.60      9.47 o 
 -13   7  12       61.54       79.78     13.55 o 
 -12   7  12        0.46        1.78      7.06 o 
 -11   7  12        3.54        1.12      7.47 o 
 -10   7  12       67.47       99.02     30.32 o 
  -9   7  12       40.71       56.78     11.44 o 
  -8   7  12        7.95       11.75      7.49 o 
  -7   7  12        0.88        1.23      5.27 o 
  -6   7  12        0.01        5.65      6.52 o 
  -5   7  12       49.03       81.84     18.60 o 
  -4   7  12        3.67       -1.49      9.30 o 
  -3   7  12       81.42       89.66     18.97 o 
  -2   7  12        9.56       25.67     12.28 o 
  -1   7  12       16.15       24.93     13.02 o 
   0   7  12        1.45        5.21     11.90 o 
   1   7  12       38.32       51.71     15.62 o 
   2   7  12        0.86       -6.32      8.56 o 
   3   7  12        4.06       13.76     13.02 o 
   4   7  12       15.33       12.65     12.65 o 
   5   7  12        2.25        4.46     11.90 o 
   6   7  12        7.05       -4.46     10.79 o 
   7   7  12        0.14        0.74     10.79 o 
 -14   8  12        2.42        5.80     13.21 o 
 -13   8  12        1.51       -7.56     11.90 o 
 -12   8  12        0.76        6.92      8.14 o 
 -11   8  12        0.00       -3.87      7.24 o 
 -10   8  12       38.88       32.62     15.44 o 
  -9   8  12        0.92        1.34      9.11 o 
  -8   8  12        6.95       11.89      7.62 o 
  -7   8  12       10.60        1.90      6.94 o 
  -6   8  12        9.63       -0.74      9.67 o 
  -5   8  12       18.80       14.14     11.16 o 
  -4   8  12       26.58       35.34     14.51 o 
  -3   8  12       71.35      116.44     21.21 o 
  -2   8  12       25.64       16.00     12.28 o 
  -1   8  12       18.60       13.02     11.90 o 
   0   8  12       14.02       26.41     14.14 o 
   1   8  12        0.89        0.37     11.16 o 
   2   8  12       31.42       45.39     16.00 o 
   3   8  12       21.10        8.18     11.53 o 
   4   8  12        1.20       10.42     10.79 o 
   5   8  12       64.60       75.15     19.35 o 
   6   8  12        5.07        7.81     12.28 o 
 -13   9  12       12.77        3.66      8.52 o 
 -12   9  12        0.90        0.68      7.99 o 
 -11   9  12        8.89       24.26      9.86 o 
 -10   9  12        5.58       -0.59      7.73 o 
  -9   9  12        0.45        5.21      7.89 o 
  -8   9  12        3.96        1.31      7.76 o 
  -7   9  12        2.07       -0.48      7.23 o 
  -6   9  12        0.67       -8.56      8.56 o 
  -5   9  12       13.45       30.88     13.39 o 
  -4   9  12       23.33       22.32     13.02 o 
  -3   9  12        0.81        7.81     11.16 o 
  -2   9  12        7.29       -3.72     10.04 o 
  -1   9  12        3.92       -2.60      9.30 o 
   0   9  12       34.67       33.11     14.51 o 
   1   9  12       30.36       21.21     14.51 o 
   2   9  12        2.67        2.23     11.53 o 
   3   9  12        0.00       -8.18     11.16 o 
   4   9  12       22.34       38.69     17.48 o 
   5   9  12        0.53       23.44     14.88 o 
 -11  10  12       40.80       50.23     11.43 o 
 -10  10  12        0.24        8.74      8.41 o 
  -9  10  12       42.56       52.87     24.55 o 
  -8  10  12        0.15       -2.00      7.23 o 
  -7  10  12        0.85        7.03      7.99 o 
  -6  10  12        0.04        5.58     12.28 o 
  -5  10  12        4.51       -1.49     10.42 o 
  -4  10  12        0.44       16.37     12.28 o 
  -3  10  12       47.41       47.62     15.25 o 
  -2  10  12        1.74       16.37     13.02 o 
  -1  10  12       10.10       20.09     13.02 o 
   0  10  12        0.54        5.21     11.90 o 
   1  10  12        0.75       -8.93      8.93 o 
   2  10  12        0.14       13.76     13.02 o 
   3  10  12       31.73        5.58     13.02 o 
  -9  11  12        0.64        1.69      8.47 o 
  -8  11  12        5.98        2.23      7.89 o 
  -7  11  12       21.59       16.74     13.02 o 
  -6  11  12        4.28        8.20      8.10 o 
  -5  11  12       27.12       26.79     15.25 o 
  -4  11  12       17.08       37.57     14.51 o 
  -3  11  12        5.28       -5.21     11.16 o 
  -2  11  12        7.37       17.11     13.39 o 
  -1  11  12        2.40        1.49     11.90 o 
   0  11  12        6.25       33.48     16.00 o 
   1  11  12        0.44       11.16     13.02 o 
  -6  12  12       19.35       17.67      9.60 o 
  -5  12  12       22.84        3.72     12.28 o 
  -4  12  12       25.99       33.85     14.88 o 
  -3  12  12       12.72        9.30     13.02 o 
  -2  12  12        0.03       -2.60     11.90 o 
 -15   1  13        6.09        2.20      5.81 o 
 -14   1  13        0.32        2.99      5.45 o 
 -13   1  13        8.68       -0.64      5.28 o 
 -12   1  13       45.72       69.82     11.35 o 
 -11   1  13       13.15       11.43      5.48 o 
 -10   1  13        5.81        0.62      4.77 o 
  -9   1  13        2.39       -3.26      4.06 o 
  -8   1  13        0.06        5.16      3.73 o 
  -7   1  13        0.42        3.02      6.23 o 
  -6   1  13       12.15        6.86      4.73 o 
  -5   1  13        0.00        0.10      4.87 o 
  -4   1  13        1.30        2.22      6.44 o 
  -3   1  13       62.79       65.29     11.04 o 
  -2   1  13        0.04        2.05     10.04 o 
  -1   1  13       29.02       25.24      8.63 o 
   0   1  13        2.35        5.75      6.18 o 
   1   1  13       29.48       36.20      9.46 o 
   2   1  13        5.27       -1.75      6.03 o 
   3   1  13        0.04        1.45      7.07 o 
   4   1  13       13.93       14.64      8.52 o 
   5   1  13        1.45        1.29      9.86 o 
   6   1  13       41.04       43.80     12.46 o 
   7   1  13        0.07        0.24      7.57 o 
 -15   2  13        6.60        9.15      6.16 o 
 -14   2  13       39.32       40.32      7.70 o 
 -13   2  13        3.91       -1.60      5.29 o 
 -12   2  13        2.41        8.83      5.44 o 
 -11   2  13        2.03        1.18      4.62 o 
 -10   2  13       15.47       17.01      8.00 o 
  -9   2  13        0.32        2.16      4.44 o 
  -8   2  13        4.71       -1.73      3.39 o 
  -7   2  13      106.91      104.83      9.19 o 
  -6   2  13       62.57       64.57      7.92 o 
  -5   2  13        0.93        5.22      5.48 o 
  -4   2  13       61.07       45.60      9.73 o 
  -3   2  13       34.79       38.44      9.34 o 
  -2   2  13       27.19       38.53      9.69 o 
  -1   2  13        8.24       -0.08      5.45 o 
   0   2  13       36.74       41.71      9.90 o 
   1   2  13       46.70       31.62     14.14 o 
   2   2  13        7.18       -1.86     10.04 o 
   3   2  13       25.06       24.18     12.65 o 
   4   2  13        0.87        4.09     10.79 o 
   5   2  13       14.44        5.58     12.65 o 
   6   2  13        7.99       19.35     13.76 o 
 -15   3  13        5.54       17.27      6.90 o 
 -14   3  13       25.09       33.10      7.45 o 
 -13   3  13        0.12        4.58      5.71 o 
 -12   3  13        0.27       -4.61      4.61 o 
 -11   3  13        0.07       -4.63      4.63 o 
 -10   3  13       26.82       31.57      6.47 o 
  -9   3  13       20.91       19.60      5.62 o 
  -8   3  13       14.24        7.29      4.13 o 
  -7   3  13        5.50       -1.29      4.78 o 
  -6   3  13       81.18       78.90     13.07 o 
  -5   3  13        9.70        4.11      6.70 o 
  -4   3  13       36.04       47.17     21.95 o 
  -3   3  13        0.12        3.35     10.04 o 
  -2   3  13        0.01       -1.49      8.93 o 
  -1   3  13        8.81       15.62     11.16 o 
   0   3  13       33.40       32.74     12.65 o 
   1   3  13        0.79       -3.72      8.93 o 
   2   3  13        0.59       -1.12      8.93 o 
   3   3  13        8.38       12.65     11.90 o 
   4   3  13        0.06       -8.93     10.42 o 
   5   3  13        3.36       20.46     13.02 o 
   6   3  13        0.33      -10.04     10.04 o 
 -15   4  13        4.25       15.13      7.92 o 
 -14   4  13       34.21       44.13     11.52 o 
 -13   4  13        7.26       12.66      7.04 o 
 -12   4  13       14.25        6.85      6.05 o 
 -11   4  13       27.79       39.36     10.13 o 
 -10   4  13       34.59       47.40     10.22 o 
  -9   4  13       26.77       49.15     13.39 o 
  -8   4  13       84.07      105.54     15.44 o 
  -7   4  13       50.79       18.18      8.52 o 
  -6   4  13        7.49       10.42     10.42 o 
  -5   4  13      122.01      110.49     20.09 o 
  -4   4  13        6.87       13.02     10.04 o 
  -3   4  13        3.19       -5.58      9.30 o 
  -2   4  13       26.16       17.11     11.53 o 
  -1   4  13       54.75       49.11     15.25 o 
   0   4  13        6.40        2.98      9.30 o 
   1   4  13        0.10        5.21     10.79 o 
   2   4  13       53.91       21.58     12.28 o 
   3   4  13        8.91        0.00     11.53 o 
   4   4  13        2.09       13.76     12.28 o 
   5   4  13        0.26        7.81     12.65 o 
   6   4  13       20.79       34.97     15.62 o 
 -14   5  13        6.88        4.03      8.41 o 
 -13   5  13       14.35        8.33      8.84 o 
 -12   5  13        5.20       17.45     22.88 o 
 -11   5  13        6.65        4.10      7.23 o 
 -10   5  13        9.39        5.69      7.73 o 
  -9   5  13       13.46        6.06     16.37 o 
  -8   5  13       22.79       21.85     12.09 o 
  -7   5  13        1.03        7.33      8.56 o 
  -6   5  13      123.38      151.41     23.81 o 
  -5   5  13       29.50       26.41     12.65 o 
  -4   5  13        2.05       -5.95      8.93 o 
  -3   5  13        0.21       -1.12      8.56 o 
  -2   5  13        1.84       -1.86      9.30 o 
  -1   5  13       13.14        1.49     10.42 o 
   0   5  13       15.94       20.09     12.65 o 
   1   5  13        1.60       -3.35      9.30 o 
   2   5  13        1.42       11.16     11.53 o 
   3   5  13        3.26        1.86      9.30 o 
   4   5  13       25.68       13.02     11.90 o 
   5   5  13       10.33       13.76     12.28 o 
 -13   6  13        0.47        5.09      8.31 o 
 -12   6  13       51.83       34.88     10.06 o 
 -11   6  13       51.80       50.48     13.39 o 
 -10   6  13        1.85        4.32      7.87 o 
  -9   6  13       77.71       82.47     13.24 o 
  -8   6  13        7.61       11.35      8.74 o 
  -7   6  13       24.29       23.86     16.74 o 
  -6   6  13        0.03        1.86      8.93 o 
  -5   6  13       44.89       50.22     15.62 o 
  -4   6  13        0.50       -4.46      9.67 o 
  -3   6  13       70.45       71.80     17.48 o 
  -2   6  13       65.39       83.70     19.35 o 
  -1   6  13       11.49       17.11     12.28 o 
   0   6  13        2.21       -7.81      8.93 o 
   1   6  13       21.05       16.00     10.79 o 
   2   6  13        1.12       -2.60     10.79 o 
   3   6  13        0.67       10.79     12.65 o 
   4   6  13        0.41        6.32     12.28 o 
 -12   7  13        0.71        4.50     10.60 o 
 -11   7  13        0.37       14.36     10.42 o 
 -10   7  13       26.78       24.14      9.58 o 
  -9   7  13       10.60        7.81      7.62 o 
  -8   7  13       47.53       60.95     14.88 o 
  -7   7  13        1.61       11.98      8.93 o 
  -6   7  13       27.76       45.76     15.62 o 
  -5   7  13        2.22        0.00     10.79 o 
  -4   7  13        1.36       -8.18      9.67 o 
  -3   7  13        2.05       -1.86     10.04 o 
  -2   7  13        0.23       -8.56      9.67 o 
  -1   7  13        0.15        7.44     11.90 o 
   0   7  13       17.86       13.76     11.53 o 
   1   7  13       32.66       11.90     12.28 o 
   2   7  13       20.88       10.79     12.65 o 
   3   7  13       10.25        7.07     13.02 o 
 -11   8  13        2.49       -2.40      7.68 o 
 -10   8  13       12.67        5.85      8.37 o 
  -9   8  13       27.23       35.37     25.86 o 
  -8   8  13       50.64       59.46     12.82 o 
  -7   8  13        3.27        3.54      7.94 o 
  -6   8  13       65.12       95.61     21.21 o 
  -5   8  13       26.30       10.79     12.28 o 
  -4   8  13        2.83       17.48     12.28 o 
  -3   8  13       12.19       -2.23      9.67 o 
  -2   8  13        6.36       16.74     13.76 o 
  -1   8  13       61.29       68.82     18.60 o 
   0   8  13        9.00        5.58     11.90 o 
   1   8  13        0.61       -2.98      9.67 o 
   2   8  13       16.96       -8.93     10.42 o 
  -9   9  13        7.82        9.82      8.93 o 
  -8   9  13       42.55       40.37     11.04 o 
  -7   9  13        0.55        7.76      8.76 o 
  -6   9  13        0.16       -2.78      7.09 o 
  -5   9  13        0.06        8.18     11.90 o 
  -4   9  13        7.92       19.72     13.39 o 
  -3   9  13       15.22       30.13     14.51 o 
  -2   9  13       13.35       15.62     13.39 o 
  -1   9  13        9.66       18.97     14.88 o 
   0   9  13        3.03       20.09     14.14 o 
   1   9  13        1.24       -1.12     11.53 o 
  -6  10  13       20.37       22.11      9.99 o 
  -5  10  13        1.58       13.76     13.02 o 
  -4  10  13        3.88       20.46     14.14 o 
  -3  10  13       56.04       65.48     18.60 o 
  -2  10  13        1.98       -2.23     12.28 o 
 -13   0  14       37.25       62.40     12.48 o 
 -12   0  14        8.13        2.42      7.35 o 
 -11   0  14       54.87       46.04     11.18 o 
 -10   0  14        1.54       18.85      9.30 o 
  -9   0  14       23.30       14.35      8.37 o 
  -8   0  14        5.91        2.81      6.97 o 
  -7   0  14       23.89       25.87      8.74 o 
  -6   0  14        6.93        6.61      7.62 o 
  -5   0  14       19.41       28.14      9.49 o 
  -4   0  14       41.65       56.92     15.62 o 
  -3   0  14       36.97       17.11     11.90 o 
  -2   0  14      115.92      165.55     23.44 o 
  -1   0  14        8.51        2.98     10.04 o 
   0   0  14       67.83       53.20     15.62 o 
   1   0  14       22.30       21.95     13.02 o 
   2   0  14        8.95       12.28     11.53 o 
   3   0  14       32.17       24.93     13.02 o 
 -13   1  14        4.59       -1.28      5.78 o 
 -12   1  14        0.79        0.63      6.07 o 
 -11   1  14        1.69        2.58      5.13 o 
 -10   1  14        3.13        1.74      5.29 o 
  -9   1  14        1.58       11.57      5.80 o 
  -8   1  14        0.94        5.12      5.21 o 
  -7   1  14       26.56       28.80      6.34 o 
  -6   1  14       58.79       66.72     10.35 o 
  -5   1  14        2.79       -3.39      4.29 o 
  -4   1  14       18.36       21.26      8.41 o 
  -3   1  14       16.76       19.75      7.77 o 
  -2   1  14        7.59       14.73      7.62 o 
  -1   1  14        0.62       -4.44      6.70 o 
   0   1  14        0.00        2.05      7.62 o 
   1   1  14       23.75       16.83      8.79 o 
   2   1  14        0.84       -4.18      7.20 o 
   3   1  14        2.52       -3.35     10.42 o 
 -13   2  14       50.14       71.61      9.23 o 
 -12   2  14       22.90       20.73      6.84 o 
 -11   2  14        4.33        8.80      5.44 o 
 -10   2  14       35.52       45.10     11.87 o 
  -9   2  14       30.84       31.72      6.88 o 
  -8   2  14        3.09        8.52      5.43 o 
  -7   2  14       15.75       15.05      6.23 o 
  -6   2  14       20.23       29.76      6.45 o 
  -5   2  14        5.70        5.96      5.92 o 
  -4   2  14       12.93       36.86     10.10 o 
  -3   2  14       12.36       18.60     12.28 o 
  -2   2  14        6.51       23.07     11.90 o 
  -1   2  14        7.70       11.90     10.79 o 
   0   2  14       10.26        2.23     10.42 o 
   1   2  14       25.76       32.37     14.14 o 
   2   2  14       20.07       10.04     11.16 o 
   3   2  14        2.55       -2.23     10.42 o 
 -12   3  14        6.42        7.53      6.54 o 
 -11   3  14        8.49       11.09      7.73 o 
 -10   3  14        7.58       12.80      6.96 o 
  -9   3  14        5.60        1.71      6.15 o 
  -8   3  14        9.41       16.27      8.49 o 
  -7   3  14        2.59        1.59      7.24 o 
  -6   3  14       35.34       24.31     10.60 o 
  -5   3  14        2.20        0.74      9.67 o 
  -4   3  14       26.54       17.11     11.90 o 
  -3   3  14        8.68        7.81     11.53 o 
  -2   3  14        0.05       -7.44      8.18 o 
  -1   3  14       28.42       13.02     11.53 o 
   0   3  14       12.00       19.72     12.65 o 
   1   3  14        0.84        2.23     11.90 o 
   2   3  14        9.23        1.12     10.79 o 
   3   3  14       19.86       24.55     14.51 o 
 -12   4  14       22.11       20.77      9.72 o 
 -11   4  14        0.53       -4.26      7.81 o 
 -10   4  14        2.89        1.34      7.76 o 
  -9   4  14        1.20       -0.84      7.41 o 
  -8   4  14        6.24       11.69      8.14 o 
  -7   4  14        3.68        7.03      7.77 o 
  -6   4  14       81.43       84.97     13.79 o 
  -5   4  14        1.02       11.16     11.16 o 
  -4   4  14        0.02       -5.58     10.04 o 
  -3   4  14       10.56       31.25     13.02 o 
  -2   4  14        1.81        4.84     12.28 o 
  -1   4  14       39.22       35.34     15.62 o 
   0   4  14       11.19        9.30     11.90 o 
   1   4  14        0.78        4.84     11.90 o 
   2   4  14        1.88        2.60     11.53 o 
 -11   5  14       23.95       24.93     10.00 o 
 -10   5  14        1.71       -0.18      7.88 o 
  -9   5  14       16.95       -6.19      7.14 o 
  -8   5  14        0.88       -3.15      7.14 o 
  -7   5  14       89.12      119.60     17.67 o 
  -6   5  14        2.83        0.61      7.47 o 
  -5   5  14        0.02       -8.93     10.42 o 
  -4   5  14        6.94       12.65     13.39 o 
  -3   5  14        1.73        0.74     10.79 o 
  -2   5  14        2.21       20.46     12.28 o 
  -1   5  14        9.01       -5.21     10.79 o 
   0   5  14        4.62       -2.60     11.16 o 
   1   5  14        0.71        5.58     11.16 o 
 -10   6  14        4.49       16.04      9.95 o 
  -9   6  14       10.63        5.31      7.88 o 
  -8   6  14        3.64        1.65      8.13 o 
  -7   6  14        1.11       -3.99      6.70 o 
  -6   6  14        2.64       -6.84      6.84 o 
  -5   6  14        8.03       14.14     11.90 o 
  -4   6  14        3.92       20.46     12.65 o 
  -3   6  14       25.81       33.48     13.76 o 
  -2   6  14        1.18       -4.46     10.42 o 
  -1   6  14        1.74       -0.37     11.16 o 
   0   6  14        0.59        0.37     10.42 o 
  -8   7  14        0.02       -6.94      6.94 o 
  -7   7  14       19.20       34.30     11.35 o 
  -6   7  14        5.67       -3.14      7.99 o 
  -5   7  14       19.28       17.86     13.02 o 
  -4   7  14        3.22       -8.56      8.56 o 
  -3   7  14        0.41       -6.32     10.04 o 
  -2   7  14       29.74       36.83     15.62 o 
  -8   1  15        0.17        0.61      5.23 o 
  -7   1  15        0.48       -2.56      5.58 o 
  -6   1  15       17.79       19.31      7.46 o 
  -5   1  15       32.40       34.30      7.44 o 
  -4   1  15        3.19        4.89      6.44 o 
  -3   1  15        9.77       16.40      8.41 o 
  -2   1  15        3.48        7.44     11.16 o 
  -7   2  15       37.83       41.64      9.08 o 
  -6   2  15       54.44       56.71     12.09 o 
  -5   2  15        0.00       11.21      8.28 o 
  -4   2  15       38.71       66.22     17.86 o 
  -3   2  15       34.48       27.16     14.51 o 
  -5   3  15        0.00       -7.44      9.67 o 
                                                 
